# Supplementary material for: “Candidatus Hydrogenisulfobacillus filiaventi” strain R50 gen. nov. sp. nov., a highly efficient producer of extracellular organic compounds from H2 and CO2
Source: Front Microbiol. 2023 Mar 24;14:1151097. doi: 10.3389/fmicb.2023.1151097 (PMC10080006; doi:10.3389/fmicb.2023.1151097)
Supplement: Supplementary file 1 [file Table_1.XLSX]

## Sheet: Sheet1
Supplementary Table S1 | "Candidatus Hydrogenisulfobacillus filiaventi" R50 genome annotation and RNA-seq results.
The mRNA expression is shown as RPKM values (n=3 ± standard deviation).
RNA seq was performed on a batch operated at 0.2 % air saturation (AS), a batch at 7.5% air saturation and an O2-limited chemostat culture.
		Condition
		0.2% AS		7.5% AS		O2-limited
Label	Name	RPKM	±	RPKM	±	RPKM	±	Product (annotation)
R50_v2_0001	70071873	49	10.8858	44.25	11.4319	40	2.44949	chromosomal replication initiator informational ATPase
R50_v2_0002	70071874	30.5	3.57071	29.25	9.83298	30	3.74166	protein of unknown function
R50_v2_0003	70071875	7.75	1.63936	5.75	1.92029	7	1.87083	Beta sliding clamp
R50_v2_0004	70071876	0.75	0.433013	0.75	0.829156	2.25	1.08972	DNA replication and repair protein RecF
R50_v2_0005	70071877	0.75	0.433013	0.5	0.5	1.25	0.433013	protein of unknown function
R50_v2_0006	70071878	0.5	0.866025	0.5	0.866025	1	0.707107	conserved protein of unknown function
R50_v2_0007	70071879	42.25	5.9739	38	4.89898	35.5	3.20156	DNA gyrase (subunit B)
R50_v2_0008	70071880	15	3.16228	15.5	2.59808	17.25	1.78536	DNA gyrase (subunit A)
R50_v2_0009	70071881	58	4.94975	43.5	5.72276	51.5	4.38748	glutamine amidotransferase for pyridoxal phosphate synthesis; pyridoxal 5'-phosphate synthase complex, synthase subunit
R50_v2_0010	70071882	23.75	4.86698	25	9.61769	31.75	7.25862	glutamine amidotransferase (subunit PdxT) for pyridoxal phosphate synthesis; pyridoxal 5'-phosphate synthase complex
R50_v2_0011	70071883	34	8.27647	29	2.73861	32.25	3.89711	seryl-tRNA synthetase
R50_v2_0012	70071884	1	0.707107	3	1.41421	3.5	2.5	Carboxymuconolactone decarboxylase family protein
R50_v2_0013	70071885	34.5	9.39415	17.25	14.5667	32.25	10.639	conserved membrane protein of unknown function
R50_v2_0014	70071886	43.75	9.67923	22	19.8872	41.25	9.4174	Iron-sulfur cluster regulator IscR
R50_v2_0015	70071887	60.75	18.2671	26.5	17.2988	60.5	12.9325	protein of unknown function
R50_v2_0016	70071888	162.5	41.6563	58	46.2169	113.75	17.6547	conserved membrane protein of unknown function
R50_v2_0017	70071889	7.25	2.27761	4.75	2.27761	7.25	3.76663	conserved membrane protein of unknown function
R50_v2_0018	70071890	0	0	0	0	0	0	protein of unknown function
R50_v2_0019	70071891	6.5	2.5	9	1.22474	7.5	1.5	Biotin_lipoyl_2 domain-containing protein
R50_v2_0020	70071892	0	0	0.25	0.433013	0	0	fragment of fused macrolide transporter subunits of ABC superfamily: ATP-binding membrane component (part 1)
R50_v2_0021	70071893	0.25	0.433013	0.5	0.5	1.25	0.433013	fragment of fused macrolide transporter subunits of ABC superfamily: ATP-binding membrane component (part 2)
R50_v2_0022	70071894	1.25	0.433013	1.75	0.829156	2	0.707107	protein of unknown function
R50_v2_0023	70071895	2.75	1.92029	0.75	0.829156	3.5	2.06155	protein of unknown function
R50_v2_0024	70071896	0	0	1.75	2.04634	1.25	0.433013	protein of unknown function
R50_v2_0025	70071897	0	0	0	0	0.25	0.433013	protein of unknown function
R50_v2_0026	70071898	0	0	0	0	0	0	MFS domain-containing protein
R50_v2_0027	70071899	0.25	0.433013	0	0	0	0	Formate hydrogenlyase subunit 4
R50_v2_0028	70071900	0.25	0.433013	0	0	0	0	conserved membrane protein of unknown function
R50_v2_0029	70071901	0	0	0	0	0	0	Hydrogenase-4 component F
R50_v2_0030	70071902	0	0	0	0	0	0	Hydrogenase-3 subunit E
R50_v2_0031	70071903	0	0	0	0	0	0	NADH:ubiquinone oxidoreductase
R50_v2_0032	70071904	0	0	0	0	0	0	Hydrogenase-4 component B / Formate hydrogenlyase subunit 3
R50_v2_0033	70071905	0	0	0	0	0	0	protein of unknown function
R50_v2_0034	70071906	0	0	0	0	0	0	protein of unknown function
R50_v2_0035	70071907	5	2.73861	9.5	6.18466	19.75	7.3951	Cytochrome C oxidase subunit I
R50_v2_0036	70071908	0.25	0.433013	0.5	0.5	0.25	0.433013	membrane protein of unknown function
R50_v2_0037	70071909	1	0.707107	0.75	0.829156	2.75	1.08972	Phosphoenolpyruvate-protein phosphotransferase
R50_v2_0038	70071910	12.25	6.2998	11	3.53553	9.75	3.4187	HPr family phosphocarrier protein
R50_v2_0039	70071911	17.5	9.0967	10	4.74342	14	2.23607	N-acetylgalactosamine-6-phosphate deacetylase
R50_v2_0040	70071912	4	3.08221	0.25	0.433013	3.5	2.5	putative PTS sugar transporter subunit IIA
R50_v2_0041	70071913	17.5	7.1239	10.75	3.96074	11.5	4.15331	HTH-type transcriptional repressor DasR
R50_v2_0042	70071914	0.5	0.5	0.75	0.433013	1.25	0.829156	Threonine/homoserine efflux transporter RhtA
R50_v2_0043	70071915	0.25	0.433013	0.25	0.433013	1.75	1.08972	conserved protein of unknown function
R50_v2_0044	70071916	5.25	2.68095	3.25	1.92029	3.25	0.433013	DNA repair protein RecN
R50_v2_0045	70071917	5	1.58114	5.25	2.48747	11.5	3.64005	protein of unknown function
R50_v2_0046	70071918	24.5	10.0125	25	17.2482	26.25	5.80409	Pyridine nucleotide-disulfide oxidoreductase
R50_v2_0047	70071919	234.25	30.7195	230	43.0929	282.25	18.226	protein of unknown function
R50_v2_0048	70071920	184	107.986	183.75	76.3917	221.25	99.2632	Putative sulfur carrier protein AF_0556
R50_v2_0049	70071921	0	0	0	0	0	0	Oxidored_molyb domain-containing protein
R50_v2_0050	70071922	1	0	0.75	0.433013	1	0.707107	DNA helicase
R50_v2_0051	70071923	13	3.39116	16.25	4.91808	9.75	1.47902	putative Guanylate kinase
R50_v2_0052	70071924	0.75	0.829156	0.5	0.5	0.75	0.433013	conserved protein of unknown function
R50_v2_0053	70071925	3.5	0.5	4.25	1.47902	5	0.707107	putative Carboxylesterase
R50_v2_0054	70071926	0	0	0.5	0.5	0	0	protein of unknown function
R50_v2_0055	70071927	1	0.707107	1.25	0.829156	1.5	0.5	putative Fe-S cluster assembly protein SufB
R50_v2_0056	70071928	5.25	3.26917	6.75	3.11247	4	1.22474	membrane protein of unknown function
R50_v2_0057	70071929	6.25	1.92029	4.75	2.16506	6.5	1.65831	putative Transcriptional regulator HosA
R50_v2_0058	70071930	11	5.09902	28	18.097	27.5	12.855	phosphoenolpyruvate synthase
R50_v2_0059	70071931	2	0.707107	1.25	0.433013	2.25	0.829156	putative succinate-semialdehyde dehydrogenase [NADP(+)]
R50_v2_0060	70071932	1.5	0.5	2.5	0.5	2.75	0.829156	DNA recombination protein RmuC
R50_v2_0061	70071933	0	0	0	0	0.5	0.5	protein of unknown function
R50_v2_0062	70071934	13.25	7.08431	6.75	4.38035	10.5	2.5	protein of unknown function
R50_v2_0063	70071935	1	1.73205	0.75	1.29904	3.25	2.48747	protein of unknown function
R50_v2_0064	70071936	66	8.60233	44	8.30662	74	7.48331	protein of unknown function
R50_v2_0065	70071937	19.25	3.26917	16.75	2.58602	19	4.06202	conserved protein of unknown function
R50_v2_0066	70071938	1	0.707107	0.75	0.829156	2.25	1.92029	conserved protein of unknown function
R50_v2_0067	70071939	0	0	0.5	0.866025	0	0	protein of unknown function
R50_v2_0068	70071940	17	6.74537	35	19.5192	64.5	8.73212	CRISPR-associated endoribonuclease
R50_v2_0069	70071941	4.5	2.29129	11.25	6.90561	23.25	2.77263	conserved protein of unknown function
R50_v2_0070	70071942	11.5	5.72276	25.25	16.5737	45.25	7.22409	CRISPR-associated protein Csd2
R50_v2_0071	70071943	1	0.707107	1.75	0.829156	4.5	2.06155	conserved protein of unknown function
R50_v2_0072	70071944	7.5	3.64005	12.25	4.81534	15.25	1.47902	CRISPR-associated helicase Cas3
R50_v2_0073	70071945	4	1.87083	7.5	5.93717	9.75	1.92029	CRISPR-associated RecB family exonuclease Cas4a
R50_v2_0074	70071946	5.75	4.14578	17.5	12.4197	21	4.94975	CRISPR-associated endonuclease Cas1 2
R50_v2_0075	70071947	0.75	0.433013	0.75	0.433013	1.25	0.433013	putative oxidoreductase OrdL
R50_v2_0076	70071948	1.25	0.433013	1.5	0.866025	1.5	0.5	Putative MFS transporter
R50_v2_0077	70071949	28.25	1.78536	40.5	3.90512	33.25	5.40255	protein of unknown function
R50_v2_0078	70071950	87.75	68.0785	21	19.6087	31.75	17.1519	exported protein of unknown function
R50_v2_0079	70071951	428.5	410.394	105.5	17.066	127.25	23.3171	DrsE domain-containing protein
R50_v2_0080	70071952	55	45.9293	20.25	5.01871	15.25	3.96074	protein of unknown function
R50_v2_0081	70071953	2.5	0.866025	1.75	1.29904	4	1.58114	Histidinol-phosphate aminotransferase
R50_v2_0082	70071954	0.75	0.433013	0	0	0.25	0.433013	LigB domain-containing protein
R50_v2_0083	70071955	2165.25	601.193	2124.25	599.667	1622.25	444.472	Heat shock protein Hsp20
R50_v2_0084	70071956	11.75	7.29298	14.75	6.64737	18	3.24037	ZnF_CDGSH domain-containing protein
R50_v2_0085	70071957	44	7.48331	36	6.12372	29.25	8.01171	acetyl-CoA synthetase
R50_v2_0086	70071958	1.25	0.433013	1.25	0.433013	1.5	0.5	putative Xylulokinase
R50_v2_0087	70071959	0	0	0	0	0	0	protein of unknown function
R50_v2_0088	70071960	0	0	0	0	0	0	Gluconokinase
R50_v2_0089	70071961	0	0	0	0	0	0	MFS transporter
R50_v2_0090	70071962	3.5	1.11803	2.5	1.5	2.25	0.829156	exported protein of unknown function
R50_v2_0091	70071963	0	0	0.75	0.433013	1	0.707107	Protoporphyrinogen oxidase
R50_v2_0092	70071964	1.25	0.433013	1.25	1.08972	1	0.707107	Ferrochelatase
R50_v2_0093	70071965	3.5	1.5	2.25	1.29904	5	2.23607	uroporphyrinogen III decarboxylase
R50_v2_0094	70071966	5	1.87083	6.5	3.5	2.25	1.78536	protein of unknown function
R50_v2_0095	70071967	0	0	0	0	0	0	Potassium-transporting ATPase KdpF subunit
R50_v2_0096	70071968	10.75	1.92029	21.5	7.43303	10.25	1.29904	potassium translocating ATPase, subunit A
R50_v2_0097	70071969	3.5	0.5	5.5	3.20156	3.75	0.829156	potassium translocating ATPase, subunit B
R50_v2_0098	70071970	0.75	0.829156	2	0.707107	1.75	1.29904	potassium translocating ATPase, subunit C
R50_v2_0099	70071971	2.5	1.80278	1.5	1.65831	2	1.87083	protein of unknown function
R50_v2_0100	70071972	10.25	4.60299	15.25	8.43727	13.75	5.7173	protein of unknown function
R50_v2_0101	70071973	1.25	0.829156	2.75	1.29904	2.75	1.29904	protein of unknown function
R50_v2_0102	70071974	0.25	0.433013	0.75	0.829156	0	0	protein of unknown function
R50_v2_0103	70071975	1	1	1.25	2.16506	1.75	0.433013	protein of unknown function
R50_v2_0104	70071976	1.5	0.5	1	0	1	0	Acetyltransferase
R50_v2_0105	70071977	2.25	0.829156	2.25	0.829156	1	0.707107	protein of unknown function
R50_v2_0106	70071978	0	0	0	0	0	0	protein of unknown function
R50_v2_0107	70071979	0	0	0	0	0	0	protein of unknown function
R50_v2_0108	70071980	0	0	0.5	0.5	0.5	0.5	protein of unknown function
R50_v2_0109	70071981	0	0	0	0	0	0	protein of unknown function
R50_v2_0110	70071982	0	0	0.5	0.866025	0.25	0.433013	protein of unknown function
R50_v2_0111	70071983	0.5	0.866025	0	0	0	0	protein of unknown function
R50_v2_0112	70071984	0.75	0.433013	2	0	1.75	1.47902	exported protein of unknown function
R50_v2_0113	70071985	1.5	0.866025	2	0.707107	1.75	0.433013	exported protein of unknown function
R50_v2_0114	70071986	0	0	0.25	0.433013	1	0.707107	o-succinylbenzoate synthase
R50_v2_0115	70071987	4.75	1.47902	6	2.91548	7	2.12132	biotin synthase
R50_v2_0116	70071988	0.75	0.433013	0.5	0.5	1	0.707107	AB hydrolase-1 domain-containing protein
R50_v2_0117	70071989	1553.25	628.636	1977.5	785.957	1791.5	794.872	protein of unknown function
R50_v2_0118	70071990	1.25	0.433013	2.25	2.77263	2	1.22474	protein of unknown function
R50_v2_0119	70071991	0	0	0	0	0.25	0.433013	putative DNA repair exonuclease SbcCD ATPase subunit
R50_v2_0120	70071992	0.5	0.5	0.75	0.433013	2.25	0.829156	DNA repair exonuclease
R50_v2_0121	70071993	0	0	0	0	0.25	0.433013	Glycolate dehydrogenase , iron-sulfur subunit GlcF
R50_v2_0122	70071994	0	0	0	0	0	0	putative D-lactate dehydrogenase (cytochrome)
R50_v2_0123	70071995	0	0	0.25	0.433013	0	0	putative FAD-binding PCMH-type domain-containing protein
R50_v2_0124	70071996	0.25	0.433013	0.5	0.5	1	0.707107	putative Coenzyme A disulfide reductase
R50_v2_0125	70071997	5	4.84768	5	3.39116	10.5	4.5	putative Glucose-1-phosphate thymidylyltransferase
R50_v2_0126	70071998	17	6.36396	8	3.937	10.25	4.02337	UDP-3-O-(3-hydroxymyristoyl) glucosamine N-acyltransferase
R50_v2_0127	70071999	35.75	5.93191	28	10.7935	30	3.24037	conserved protein of unknown function
R50_v2_0128	70072000	55.5	9.01388	38	7.44983	37.75	5.6734	Glyco_hydro_57 domain-containing protein
R50_v2_0129	70072001	25.75	4.08503	22.5	4.15331	28.25	3.96074	Glyco_hydro_15 domain-containing protein
R50_v2_0130	70072002	0.25	0.433013	0	0	0.75	0.433013	glycogen debranching enzyme-related protein
R50_v2_0131	70072003	0.75	0.433013	0	0	0	0	conserved exported protein of unknown function
R50_v2_0132	70072004	3.5	1.11803	2	0.707107	2	0.707107	arsenite/antimonite/H+ antiporter
R50_v2_0133	70072005	3.75	2.86138	2	1.73205	2.25	1.29904	ArsR family transcriptional regulator
R50_v2_0134	70072006	0.5	0.5	0	0	0	0	conserved exported protein of unknown function
R50_v2_0135	70072007	0	0	0	0	0.25	0.433013	putative HTH luxR-type domain-containing protein
R50_v2_0136	70072008	0.25	0.433013	0.25	0.433013	0	0	putative Universal stress protein MSMEG_3950/MSMEI_3859
R50_v2_0137	70072009	0.25	0.433013	0.25	0.433013	0.5	0.5	conserved protein of unknown function
R50_v2_0138	70072010	23	10.0499	22.25	5.21416	23.5	4.38748	Transcriptional regulator
R50_v2_0139	70072011	0	0	0	0	0	0	Mercuric reductase
R50_v2_0140	70072013	16.25	5.93191	20.75	5.9739	14	11.3798	CopD domain-containing protein
R50_v2_0141	70072012	2	1	2	1.58114	2.5	1.11803	Choline dehydrogenase or related flavoprotein
R50_v2_0142	70072014	13	4.06202	10.25	1.92029	10	4.30116	MFS domain-containing protein
R50_v2_0143	70072015	0	0	0	0	0	0	PadR domain-containing protein
R50_v2_0144	70072016	0.75	1.29904	0	0	0.5	0.866025	protein of unknown function
R50_v2_0145	70072017	0	0	0	0	0	0	protein of unknown function
R50_v2_0146	70072018	1286	317.116	1223.25	257.594	896.75	165.565	Ferredoxin 7Fe
R50_v2_0147	70072019	7.25	1.92029	3.75	2.38485	7.25	1.92029	conserved protein of unknown function
R50_v2_0148	70072020	7.25	1.92029	5.5	1.11803	8	2.54951	Protein CbbY, chromosomal
R50_v2_0149	70072021	0.25	0.433013	0.25	0.433013	0.5	0.5	exported protein of unknown function
R50_v2_0150	70072022	1	0.707107	0.75	0.433013	0.25	0.433013	Formylmethanofuran dehydrogenase
R50_v2_0151	70072023	1.25	0.433013	1.75	1.29904	1.25	0.433013	putative membrane transporter protein
R50_v2_0152	70072024	0.75	0.433013	0.25	0.433013	0.75	0.433013	Methyltransferase type 11
R50_v2_0153	70072025	0.25	0.433013	0.5	0.5	1.5	1.11803	putative Methyl-accepting chemotaxis protein
R50_v2_0154	70072026	1	0.707107	3.75	2.27761	3.5	2.29129	Radical SAM domain heme biosynthesis protein
R50_v2_0155	70072027	0.5	0.5	0.75	0.829156	0.75	0.829156	Putative activity regulator of membrane protease YbbK
R50_v2_0156	70072028	42	11.0454	27.25	10.8714	26.25	6.1796	Putative stomatin/prohibitin-family membrane protease subunit YbbK
R50_v2_0157	70072029	2.25	1.08972	2	0.707107	2.5	0.866025	Ureidoglycolate lyase
R50_v2_0158	70072030	4.5	1.80278	3.5	2.06155	4	1.58114	putative Lactamase_B domain-containing protein
R50_v2_0159	70072031	2.25	3.89711	1.75	1.78536	0.5	0.5	protein of unknown function
R50_v2_0160	70072032	2.75	0.829156	2.5	2.29129	11.75	5.40255	putative Mannose-1-phosphate guanylyltransferase
R50_v2_0161	70072033	0.25	0.433013	0	0	0	0	CoA-disulfide reductase
R50_v2_0162	70072034	0.5	0.866025	0	0	0.5	0.5	OsmC-like protein
R50_v2_0163	70072035	6.75	1.78536	5	1.73205	4.5	1.5	conserved membrane protein of unknown function
R50_v2_0164	70072036	2.75	0.829156	2.75	0.433013	3.5	2.87228	putative Peptidase_M48 domain-containing protein
R50_v2_0165	70072037	7	3.24037	8	1.22474	15	7.84219	protein of unknown function
R50_v2_0166	70072038	1.75	1.29904	5.5	4.09268	2.25	1.47902	protein of unknown function
R50_v2_0167	70072039	5.5	1.11803	3.5	1.80278	5.25	2.58602	conserved membrane protein of unknown function
R50_v2_0168	70072040	1	0.707107	1	0.707107	1	0.707107	Oxygen regulatory protein NreC
R50_v2_0169	70072041	2	0.707107	5	3.937	4.5	1.80278	NRAMP family metal ion transporter
R50_v2_0170	70072042	2	1.87083	3.75	2.48747	2	1.87083	protein of unknown function
R50_v2_0171	70072043	0	0	0	0	0	0	putative Methyltransferase domain-containing protein
R50_v2_0172	70072044	0	0	0	0	0	0	conserved protein of unknown function
R50_v2_0173	70072045	0.25	0.433013	0.25	0.433013	0.25	0.433013	protein of unknown function
R50_v2_0174	70072046	0	0	0	0	0	0	membrane protein of unknown function
R50_v2_0175	70072047	57.5	9.63068	66.5	8.38153	98.25	28.4198	protein of unknown function
R50_v2_0176	70072048	0.25	0.433013	0.5	0.5	0.75	0.433013	putative Glycosyl transferase
R50_v2_0177	70072049	0	0	0	0	0	0	protein of unknown function
R50_v2_0178	70072050	1.5	1.11803	2.25	3.34477	1.75	1.47902	Hemerythrin domain-containing protein
R50_v2_0179	70072051	2	0.707107	0.75	0.433013	3.75	2.77263	Ribonucleotide reductase of class III (anaerobic), activating protein
R50_v2_0180	70072052	26.5	8.64581	17.5	1.5	44	18.6145	Ribonucleotide reductase of class III (anaerobic), large subunit
R50_v2_0181	70072053	24	3.08221	24	8.74643	35.25	8.61322	biofilm-specific peroxidase; 2-cys peroxiredoxin
R50_v2_0182	70072054	6.75	2.27761	14.75	2.86138	16	2.34521	protein of unknown function
R50_v2_0183	70072055	37.5	9.12414	55.25	12.7156	58.75	7.32718	DNA-binding protein
R50_v2_0184	70072056	0	0	1	1.73205	0	0	protein of unknown function
R50_v2_0185	70072057	3.25	1.08972	6	3.53553	8	1.87083	Bac_transf domain-containing protein
R50_v2_0186	70072058	1.25	0.829156	3.25	1.63936	4	0.707107	membrane protein of unknown function
R50_v2_0187	70072059	0	0	0	0	0.5	0.5	membrane protein of unknown function
R50_v2_0188	70072060	20.25	7.32718	32.25	17.9077	27.5	3.3541	Transport permease protein
R50_v2_0189	70072061	9.75	3.34477	16.25	8.92679	17.25	1.92029	ABC transporter domain-containing protein
R50_v2_0190	70072062	1.75	0.829156	3.5	2.06155	3.5	1.11803	conserved protein of unknown function
R50_v2_0191	70072063	0.25	0.433013	0	0	0	0	conserved protein of unknown function
R50_v2_0192	70072064	0.25	0.433013	0.75	0.829156	1.25	0.433013	putative Glycosyltransferase family 1 protein
R50_v2_0193	70072065	1.25	1.08972	1.25	0.829156	2	0.707107	protein of unknown function
R50_v2_0194	70072066	0	0	0	0	0	0	protein of unknown function
R50_v2_0195	70072067	1.5	0.5	2.75	1.29904	3.5	1.11803	transposase
R50_v2_0196	70072068	2.25	1.29904	4	2.73861	4	3.31662	protein of unknown function
R50_v2_0197	70072069	61.25	34.1568	89.5	25.6759	87	13.0192	UDP-galactopyranose mutase
R50_v2_0198	70072070	0	0	0	0	0.5	0.866025	protein of unknown function
R50_v2_0199	70072071	2.75	4.20565	14.5	9.63068	7.75	1.08972	protein of unknown function
R50_v2_0200	70072072	1.25	2.16506	0	0	0	0	protein of unknown function
R50_v2_0201	70072073	1.25	1.08972	1.75	1.47902	2	0.707107	dTDP-glucose 4,6-dehydratase
R50_v2_0202	70072074	2.75	2.04634	5.5	2.29129	7.25	1.92029	putative dTDP-4-deoxyrhamnose-3,5-epimerase (cell surface and spore coat)
R50_v2_0203	70072075	1	0	1	0.707107	2.25	0.829156	Glucose-1-phosphate thymidylyltransferase
R50_v2_0204	70072076	0	0	0	0	0	0	protein of unknown function
R50_v2_0205	70072077	0.25	0.433013	0.25	0.433013	0.75	0.433013	putative Glyco_trans_2-like domain-containing protein
R50_v2_0206	70072078	1	0.707107	2.5	1.11803	1.75	0.829156	protein of unknown function
R50_v2_0207	70072079	0	0	0	0	0	0	protein of unknown function
R50_v2_0208	70072080	0	0	0	0	0	0	protein of unknown function
R50_v2_0209	70072081	0	0	0	0	0	0	protein of unknown function
R50_v2_0210	70072082	0	0	0.25	0.433013	0	0	protein of unknown function
R50_v2_0211	70072083	0	0	0	0	0	0	conserved protein of unknown function
R50_v2_0212	70072084	0	0	0	0	0.25	0.433013	conserved protein of unknown function
R50_v2_0213	70072085	0.25	0.433013	1	1.22474	0.75	0.433013	protein of unknown function
R50_v2_0214	70072086	0	0	0	0	0.5	0.866025	protein of unknown function
R50_v2_0215	70072087	4.25	1.78536	5.5	2.17945	4.75	1.08972	methylthioribose-1-phosphate isomerase (methionine salvage pathway)
R50_v2_0216	70072088	0.5	0.5	0.25	0.433013	0	0	putative HTH luxR-type domain-containing protein
R50_v2_0217	70072089	0.25	0.433013	0.25	0.433013	1	0.707107	protein of unknown function
R50_v2_0218	70072090	20.25	4.60299	24.75	7.56224	24.25	7.49583	RNA polymerase sigma-H factor
R50_v2_0219	70072091	5.75	3.49106	2.5	0.5	2.75	1.29904	exported protein of unknown function
R50_v2_0220	70072092	0	0	0	0	0.5	0.5	protein of unknown function
R50_v2_0221	70072093	0	0	0	0	0.5	0.5	exported protein of unknown function
R50_v2_0222	70072094	1515	298.763	1562.25	1100.51	73.75	17.0496	conserved protein of unknown function
R50_v2_0223	70072095	0	0	0	0	0	0	protein of unknown function
R50_v2_0224	70072096	1.5	1.11803	1.75	1.29904	1.25	0.433013	putative Rhodanese domain-containing protein
R50_v2_0225	70072097	0	0	0.25	0.433013	0	0	Glutamine amidotransferase type-1 domain-containing protein
R50_v2_0226	70072098	1.5	0.5	1.5	0.5	1.25	1.08972	protein of unknown function
R50_v2_0227	70072099	1.25	0.433013	2	0.707107	3	0.707107	conserved protein of unknown function
R50_v2_0228	70072100	1.5	0.866025	1.5	0.866025	1.75	0.433013	conserved protein of unknown function
R50_v2_0229	70072101	0	0	0	0	0.25	0.433013	putative Diguanylate cyclase
R50_v2_0230	70072102	0	0	0	0	0	0	protein of unknown function
R50_v2_0231	70072103	0	0	0	0	0	0	putative Diguanylate cyclase
R50_v2_0232	70072104	0.25	0.433013	0.25	0.433013	0	0	protein of unknown function
R50_v2_0233	70072105	0	0	0	0	0	0	diguanylate cyclase/phosphodiesterase (GGDEF & EAL domains) with PAS/PAC sensor(s)
R50_v2_0234	70072106	20	10.6066	24.75	10.2561	16.25	0.433013	Copper-sensing transcriptional repressor CsoR
R50_v2_0235	70072107	5.25	1.47902	7.75	5.11737	3.25	0.829156	putative Copper-exporting P-type ATPase
R50_v2_0236	70072108	12.75	8.25757	14	6.12372	9.5	4.71699	YHS domain-containing protein
R50_v2_0237	70072109	1.5	0.5	1.5	0.5	1.25	0.433013	putative NAD(P)-dependent dehydrogenase
R50_v2_0238	70072110	0.5	0.5	0.25	0.433013	1	0	Stress-response A/B barrel domain-containing protein
R50_v2_0239	70072111	0	0	0	0	0	0	protein of unknown function
R50_v2_0240	70072112	2.75	1.47902	3.75	1.63936	3	1	conserved protein of unknown function
R50_v2_0241	70072113	0	0	0.5	0.866025	0.25	0.433013	conserved protein of unknown function
R50_v2_0242	70072114	0	0	0.25	0.433013	0	0	protein of unknown function
R50_v2_0243	70072115	0.25	0.433013	0.75	0.433013	1.5	0.5	protein of unknown function
R50_v2_0244	70072116	0.25	0.433013	0.75	0.433013	2	1	protein of unknown function
R50_v2_0245	70072117	0.75	0.433013	0	0	0.25	0.433013	protein of unknown function
R50_v2_0246	70072118	3.5	2.29129	1.5	0.866025	8	3.08221	protein of unknown function
R50_v2_0247	70072119	7.75	5.44862	5.75	2.27761	8	3.24037	protein of unknown function
R50_v2_0248	70072120	0.75	1.29904	1.25	2.16506	0	0	protein of unknown function
R50_v2_0249	70072121	116.75	31.9012	95	32.1325	38.25	6.41775	Sulfur oxygenase/reductase
R50_v2_0250	70072122	0	0	0	0	0	0	protein of unknown function
R50_v2_0251	70072123	0	0	0.25	0.433013	0	0	protein of unknown function
R50_v2_0252	70072124	0	0	0	0	0	0	putative PAP2 superfamily protein
R50_v2_0253	70072125	0	0	0	0	0	0	conserved protein of unknown function
R50_v2_0254	70072126	0	0	0	0	0	0	conserved membrane protein of unknown function
R50_v2_0255	70072127	0	0	0	0	0	0	protein of unknown function
R50_v2_0256	70072128	0.25	0.433013	0.5	0.5	0.5	0.5	protein of unknown function
R50_v2_0257	70072129	1	1.22474	0.25	0.433013	0.5	0.5	protein of unknown function
R50_v2_0258	70072130	0.75	0.433013	1	0.707107	0.25	0.433013	protein of unknown function
R50_v2_0259	70072131	1	0.707107	0.75	0.433013	0.5	0.5	protein of unknown function
R50_v2_0260	70072132	2.75	2.58602	1.5	0.5	11.75	7.08431	Predicted membrane protein
R50_v2_0261	70072133	16.25	9.4174	28.25	9.25675	47.75	22.7967	putative membrane transporter protein
R50_v2_0262	70072134	0	0	0	0	0	0	protein of unknown function
R50_v2_0263	70072135	3.5	1.11803	3.75	2.38485	3.5	0.866025	RuBisCO operon transcriptional regulator
R50_v2_0264	70072136	213.5	24.8445	313.5	30.5819	182.75	24.0351	putative Ribulose-bisphosphate carboxylase
R50_v2_0265	70072137	0	0	0	0	0	0	protein of unknown function
R50_v2_0266	70072138	24	1.87083	26	4.94975	15	2.54951	Nucleotidyltransferase domain-containing protein
R50_v2_0267	70072139	6	0.707107	13.25	1.29904	5	1.22474	conserved protein of unknown function
R50_v2_0268	70072140	4.75	1.78536	6.75	2.38485	7.25	3.26917	Chromate transporter
R50_v2_0269	70072141	3	0.707107	2.25	0.433013	1.25	1.08972	membrane protein of unknown function
R50_v2_0270	70072142	1	1.22474	3	3.67423	2.75	0.829156	protein of unknown function
R50_v2_0271	70072143	3.5	1.11803	5.5	4.55522	9	4.3589	protein of unknown function
R50_v2_0272	70072144	166.25	24.2835	111.5	17.2699	118.5	24.0884	Ribonucleoside-diphosphate reductase subunit beta
R50_v2_0273	70072145	47.75	7.98044	36.25	5.80409	40.25	10.779	Ribonucleoside-diphosphate reductase subunit alpha
R50_v2_0274	70072146	1.5	0.5	2	0.707107	2.25	0.829156	Potassium transporter TrkA
R50_v2_0275	70072147	40.25	15.8961	31.25	7.1894	44	11.6404	conserved protein of unknown function
R50_v2_0276	70072148	195.25	33.966	216.25	46.6871	169.5	47.1726	protein of unknown function
R50_v2_0277	70072149	0.75	1.29904	0.75	0.433013	0.75	0.433013	exported protein of unknown function
R50_v2_0278	70072150	0.5	0.5	0	0	0	0	protein of unknown function
R50_v2_0279	70072151	0	0	0	0	0	0	conserved exported protein of unknown function
R50_v2_0280	70072152	0	0	0.25	0.433013	0	0	conserved exported protein of unknown function
R50_v2_0281	70072153	0	0	0.25	0.433013	0	0	Signal peptidase I
R50_v2_0282	70072154	0	0	0	0	0	0	protein of unknown function
R50_v2_0283	70072155	0	0	0	0	0	0	exported protein of unknown function
R50_v2_0284	70072156	0	0	0	0	0	0	protein of unknown function
R50_v2_0285	70072157	0.25	0.433013	0	0	0	0	putative LuxR family two component transcriptional regulator
R50_v2_0286	70072158	0.25	0.433013	0	0	0.5	0.5	putative DNA-binding transcriptional activator DevR/DosR
R50_v2_0287	70072159	0.75	0.433013	1	0.707107	1	0.707107	MFS domain-containing protein
R50_v2_0288	70072160	0.75	0.433013	1.75	0.829156	2.5	0.5	Mn2+ and Fe2+ transporters of the NRAMP family
R50_v2_0289	70072161	0.75	0.433013	0.75	0.829156	2	1	EAL domain-containing protein
R50_v2_0290	70072162	2.5	1.11803	3.25	2.38485	3.75	1.08972	protein of unknown function
R50_v2_0291	70072163	12.5	3.27872	10.75	4.60299	11	2.91548	Polyamine aminopropyltransferase
R50_v2_0292	70072164	0.75	0.433013	0.75	0.829156	0.75	0.433013	putative Diguanylate cyclase
R50_v2_0293	70072165	1.5	0.866025	3.5	2.06155	2.25	0.829156	Ammonium transporter
R50_v2_0294	70072166	0.25	0.433013	0	0	0	0	protein of unknown function
R50_v2_0295	70072167	1	1	2.25	1.29904	1.75	0.829156	protein of unknown function
R50_v2_0296	70072168	1.75	2.04634	1.75	1.78536	1.75	1.47902	protein of unknown function
R50_v2_0297	70072169	0	0	0	0	0	0	protein of unknown function
R50_v2_0298	70072170	11	3.53553	11.5	2.29129	15.25	2.16506	Glycosyltransferase family 1 protein
R50_v2_0299	70072171	7.25	1.63936	6	3.24037	7.5	1.80278	Polymerase
R50_v2_0300	70072172	0.5	0.5	0.25	0.433013	0	0	putative Methyltransf_11 domain-containing protein
R50_v2_0301	70072173	0	0	0	0	0	0	conserved protein of unknown function
R50_v2_0302	70072174	1.5	0.5	2.25	0.829156	2.5	0.866025	MFS transporter
R50_v2_0303	70072175	0	0	0	0	0	0	protein of unknown function
R50_v2_0304	70072176	0	0	0	0	0	0	protein of unknown function
R50_v2_0305	70072177	2.5	1.11803	0.5	0.5	2.5	0.5	conserved protein of unknown function
R50_v2_0306	70072178	0.5	0.5	0	0	1	0.707107	conserved protein of unknown function
R50_v2_0307	70072179	0	0	0	0	0.25	0.433013	CAP domain-containing protein
R50_v2_0308	70072180	0.5	0.5	0	0	0	0	conserved protein of unknown function
R50_v2_0309	70072181	10.5	4.71699	31	15.5403	43.5	4.71699	conserved protein of unknown function
R50_v2_0310	70072182	3.5	1.5	10.25	5.35607	14.25	1.92029	conserved protein of unknown function
R50_v2_0311	70072183	5	3	13.25	8.61322	17	3	conserved protein of unknown function
R50_v2_0312	70072184	2	1	4.5	1.11803	5.25	0.829156	conserved protein of unknown function
R50_v2_0313	70072185	5.75	3.76663	26.25	20.2654	26.5	1.11803	conserved protein of unknown function
R50_v2_0314	70072186	5.75	4.76314	32.75	26.8456	23.5	3.84057	protein of unknown function
R50_v2_0315	70072187	3	1.87083	5	1.22474	7	1.41421	O-methyltransferase-like protein
R50_v2_0316	70072188	0	0	0.5	0.866025	0.25	0.433013	protein of unknown function
R50_v2_0317	70072189	0	0	0	0	0	0	Glycosyl transferase family 2
R50_v2_0318	70072190	0.25	0.433013	0	0	0.25	0.433013	protein of unknown function
R50_v2_0319	70072191	0	0	0	0	0	0	protein of unknown function
R50_v2_0320	70072192	0	0	0	0	0	0	UDP-N-acetylglucosamine 2-epimerase
R50_v2_0321	70072193	0.25	0.433013	0	0	0	0	Methyltransf_11 domain-containing protein
R50_v2_0322	70072194	0	0	0	0	0	0	Glycosyltransferase
R50_v2_0323	70072195	0	0	0	0	0	0	conserved protein of unknown function
R50_v2_0324	70072196	0	0	0.25	0.433013	0.25	0.433013	conserved protein of unknown function
R50_v2_0325	70072197	1.5	1.5	0.75	1.29904	1.5	0.5	Glycosyltransferase
R50_v2_0326	70072198	0	0	0	0	0.25	0.433013	protein of unknown function
R50_v2_0327	70072199	0	0	0	0	0	0	Cell division protein FtsK
R50_v2_0328	70072200	0.25	0.433013	1.25	0.829156	1.25	1.08972	conserved protein of unknown function
R50_v2_0329	70072201	10.25	3.4187	10.25	2.86138	10.75	1.08972	conserved protein of unknown function
R50_v2_0330	70072202	0.25	0.433013	0.25	0.433013	0.25	0.433013	protein of unknown function
R50_v2_0331	70072203	0.5	0.5	1	0	1.5	0.866025	putative enzyme
R50_v2_0332	70072204	1.25	0.829156	2.25	0.433013	2.75	1.47902	Glycosyltransferase family 4 protein
R50_v2_0333	70072205	6	2	5.75	1.92029	8	2.91548	UDP-glucose 6-dehydrogenase TuaD
R50_v2_0334	70072206	1.75	0.433013	4	2.91548	5.75	2.04634	NAD-dependent dehydratase
R50_v2_0335	70072207	3.75	3.11247	4.25	1.47902	6.5	2.17945	Glyco_trans_2-like domain-containing protein
R50_v2_0336	70072208	0.5	0.5	1	0.707107	2	1.58114	UDP-glucose 4-epimerase
R50_v2_0337	70072209	1.75	1.47902	2	1.22474	3.5	1.65831	putative Glycos_transf_1 domain-containing protein
R50_v2_0338	70072210	457.5	60.6238	931.25	254.585	1266	73.3826	protein of unknown function
R50_v2_0339	70072211	352	167.183	952.5	463.509	949	77.366	protein of unknown function
R50_v2_0340	70072212	40.25	19.4599	73	30.6431	95.5	5.5	conserved protein of unknown function
R50_v2_0341	70072213	22.25	11.8612	34.75	17.2536	52.25	3.19179	putative Glycosyl transferase group 1
R50_v2_0342	70072214	0.75	1.29904	0.75	1.29904	0.25	0.433013	protein of unknown function
R50_v2_0343	70072215	6.25	3.26917	6.5	2.06155	6.25	1.47902	Glycosyl transferase family 1
R50_v2_0344	70072216	0	0	0	0	0	0	putative D-inositol 3-phosphate glycosyltransferase
R50_v2_0345	70072217	38.5	6.34429	68.25	40.9901	61	7.64853	Bac_transf domain-containing protein
R50_v2_0346	70072218	0.25	0.433013	0.75	0.433013	1	0.707107	conserved protein of unknown function
R50_v2_0347	70072219	0.5	0.866025	0.75	0.829156	1.75	0.829156	protein of unknown function
R50_v2_0348	70072220	0.5	0.5	0	0	0.75	0.433013	Homoserine dehydrogenase
R50_v2_0349	70072221	18	2.54951	22.75	10.8484	20.75	3.76663	Peptidase M61
R50_v2_0350	70072222	2.25	0.829156	1	1	2.25	1.29904	putative GGDEF domain-containing protein
R50_v2_0351	70072223	0.5	0.866025	1.25	0.829156	0.75	0.829156	conserved protein of unknown function
R50_v2_0352	70072224	0.25	0.433013	0	0	0	0	protein of unknown function
R50_v2_0353	70072225	7.5	4.15331	5.75	1.29904	7.25	2.16506	protein of unknown function
R50_v2_0354	70072226	0	0	0	0	0	0	serine/threonine kinase
R50_v2_0355	70072227	0	0	0	0	0	0	protein of unknown function
R50_v2_0356	70072228	0	0	0	0	0	0	membrane protein of unknown function
R50_v2_0357	70072229	0	0	0	0	0.25	0.433013	conserved membrane protein of unknown function
R50_v2_0358	70072230	7	3.80789	16.5	12.2984	18	6.74537	putative CRISPR-associated protein
R50_v2_0359	70072231	0.75	0.433013	2	1.41421	3.5	2.06155	Type III-B CRISPR module RAMP protein Cmr1
R50_v2_0360	70072232	0.5	0.5	1.25	1.29904	2.5	2.06155	CRISPR-associated protein, Crm2 family
R50_v2_0361	70072233	0	0	1	0.707107	0.75	0.829156	conserved protein of unknown function
R50_v2_0362	70072234	0.5	0.5	1.75	1.47902	2.5	2.29129	Type III-B CRISPR module RAMP protein Cmr4
R50_v2_0363	70072235	0	0	1	0.707107	1.25	0.829156	Type III-B CRISPR module-associated protein Cmr5
R50_v2_0364	70072236	1	0	2.5	2.69258	5	2.54951	putative CRISPR-associated RAMP protein, Cmr6 family
R50_v2_0365	70072237	0.5	0.5	1.25	1.08972	1.75	1.47902	protein of unknown function
R50_v2_0366	70072238	1.75	0.829156	5.25	4.26468	6.5	3.04138	conserved protein of unknown function
R50_v2_0367	70072239	0	0	0	0	0.5	0.5	Undecaprenyl-diphosphatase 1
R50_v2_0368	70072240	0.25	0.433013	1.5	0.866025	1	0.707107	2-methylisocitrate lyase
R50_v2_0369	70072241	2.75	0.829156	4	2.54951	4.5	1.11803	2-methylcitrate dehydratase (promiscuous)
R50_v2_0370	70072242	5.75	0.829156	8.75	2.38485	9.25	3.34477	bifunctional citrate synthase/2-methylcitrate synthase
R50_v2_0371	70072243	0	0	0	0	0	0	protein of unknown function
R50_v2_0372	70072244	2	0.707107	3.75	1.47902	1.75	0.829156	conserved membrane protein of unknown function
R50_v2_0373	70072245	0.75	0.433013	1.75	0.829156	0.5	0.5	conserved exported protein of unknown function
R50_v2_0374	70072246	0	0	0	0	0	0	conserved membrane protein of unknown function
R50_v2_0375	70072247	1.25	0.433013	1.25	0.433013	1.5	0.5	Macrolide export ATP-binding/permease protein MacB
R50_v2_0376	70072248	0.5	0.5	0.25	0.433013	0	0	protein of unknown function
R50_v2_0377	70072249	0.5	0.5	0.25	0.433013	1	0.707107	conserved protein of unknown function
R50_v2_0378	70072250	0.75	0.433013	1.25	0.829156	1	0.707107	putative Tad domain-containing protein
R50_v2_0379	70072251	0.25	0.433013	0.5	0.5	0.5	0.5	conserved protein of unknown function
R50_v2_0380	70072252	0.25	0.433013	0.25	0.433013	0.25	0.433013	Flp pilus assembly protein CpaB
R50_v2_0381	70072253	0.25	0.433013	0.25	0.433013	1	1	Flp pilus assembly protein TadB
R50_v2_0382	70072254	0	0	0	0	0.25	0.433013	protein of unknown function
R50_v2_0383	70072255	0	0	0.25	0.433013	0	0	Type II/IV secretion system protein TadC, associated with Flp pilus assembly
R50_v2_0384	70072256	0.25	0.433013	0.25	0.433013	0.5	0.5	protein of unknown function
R50_v2_0385	70072257	0	0	0	0	0	0	CheW-like domain-containing protein
R50_v2_0386	70072258	0.5	0.5	1	0	3	1.87083	Signal transduction histidine kinase CheA
R50_v2_0387	70072259	0	0	0	0	0	0	membrane protein of unknown function
R50_v2_0388	70072260	0	0	0.5	0.5	0.5	0.5	protein of unknown function
R50_v2_0389	70072261	0.5	0.5	1.25	0.433013	1.25	0.433013	Universal stress protein
R50_v2_0390	70072262	40.25	20.4129	44	16.9558	35.75	13.8271	conserved membrane protein of unknown function
R50_v2_0391	70072263	58.5	20.7666	65.25	22.8842	47	9.19239	GCN5-related N-acetyltransferase
R50_v2_0392	70072264	0.75	0.829156	0.5	0.5	1.5	0.866025	protein of unknown function
R50_v2_0393	70072265	2.25	0.829156	3	2	4.25	1.47902	Transaminase MtnE
R50_v2_0394	70072266	0	0	0	0	0	0	MFS domain-containing protein
R50_v2_0395	70072267	11.25	5.16599	11.75	3.26917	20.5	4.97494	Glutamine amidotransferase type-2 domain-containing protein
R50_v2_0396	70072268	0	0	0	0	0	0	protein of unknown function
R50_v2_0397	70072269	35	18.1521	11.25	5.49432	27.75	23.7421	Protease I
R50_v2_0398	70072270	15.75	5.06828	23	8.15475	25.25	2.94746	Nitro_FeMo-Co domain-containing protein
R50_v2_0399	70072271	4.5	2.06155	4.25	1.08972	5	1.87083	dTDP-4-dehydrorhamnose reductase
R50_v2_0400	70072272	0.5	0.5	0	0	0.75	0.433013	Histidine phosphatase family protein
R50_v2_0401	70072273	0.25	0.433013	0.5	0.5	0.5	0.5	protein of unknown function
R50_v2_0402	70072274	0.75	0.433013	0.25	0.433013	0	0	SSD domain-containing protein
R50_v2_0403	70072275	6	1	5.25	1.92029	8.5	1.11803	MarR family transcriptional regulator
R50_v2_0404	70072276	0	0	0.25	0.433013	0.75	0.433013	Acetoin catabolism protein X
R50_v2_0405	70072277	0.75	0.433013	0.25	0.433013	1.25	0.433013	protein of unknown function
R50_v2_0406	70072278	0	0	0	0	0	0	conserved protein of unknown function
R50_v2_0407	70072279	0.25	0.433013	0.25	0.433013	0.25	0.433013	protein of unknown function
R50_v2_0408	70072280	1	1	0.25	0.433013	0.75	0.433013	putative Beta-glucosidase
R50_v2_0409	70072281	0	0	0.5	0.5	0.5	0.5	Diacylglycerol kinase
R50_v2_0410	70072282	9.5	2.17945	10.5	2.95804	10	3.24037	putative endonuclease 4
R50_v2_0411	70072283	0	0	0	0	0	0	putative alcohol dehydrogenase AdhA
R50_v2_0412	70072284	62.25	15.2868	47	7.38241	44	7.64853	conserved protein of unknown function
R50_v2_0413	70072285	8	3.08221	4.75	2.68095	7.5	0.5	Cystathionine gamma-lyase
R50_v2_0414	70072286	7.5	4.03113	3	2.73861	4.75	3.11247	conserved exported protein of unknown function
R50_v2_0415	70072287	525.25	148.416	744.25	755.578	124.5	35.6406	protein of unknown function
R50_v2_0416	70072288	0.25	0.433013	0.25	0.433013	0.5	0.5	Aliphatic sulfonates import ATP-binding protein SsuB 2
R50_v2_0417	70072289	0.25	0.433013	0.25	0.433013	0.25	0.433013	Diguanylate cyclase
R50_v2_0418	70072290	2.75	0.829156	1.75	0.829156	2.25	0.829156	ABC transporter permease
R50_v2_0419	70072291	0	0	0	0	0	0	Xanthine dehydrogenase, iron-sulfur cluster and FAD-binding subunit A (1.17.1.4)
R50_v2_0420	70072292	0	0	0	0	0	0	Xanthine dehydrogenase, molybdenum binding subunit
R50_v2_0421	70072293	0	0	0	0	0	0	XdhC protein (assists in molybdopterin insertion into xanthine dehydrogenase)
R50_v2_0422	70072294	1.25	0.829156	1.25	0.829156	1.75	0.433013	Myristoyl transferase
R50_v2_0423	70072295	0	0	0	0	0	0	Putative FAD linked oxidase
R50_v2_0424	70072296	0	0	0.25	0.433013	0	0	Xanthine dehydrogenase, molybdenum binding subunit
R50_v2_0425	70072297	0	0	0	0	0	0	8-oxoguanine deaminase
R50_v2_0426	70072298	0	0	0	0	0	0	putative S-adenosylhomocysteine deaminase
R50_v2_0427	70072299	0.75	0.433013	0.75	0.433013	1	0	Acyltransferase
R50_v2_0428	70072300	0	0	0	0	0	0	Dihydropyrimidinase
R50_v2_0429	70072301	0	0	0.25	0.433013	0	0	N-acyl-D-glutamate deacylase
R50_v2_0430	70072302	4.75	0.829156	5	2.12132	4.25	1.47902	Allantoin permease
R50_v2_0431	70072303	1.75	0.829156	1.75	0.829156	1.75	0.829156	Adenine deaminase
R50_v2_0432	70072304	1.25	0.829156	1.25	0.829156	1.25	0.433013	5-methylthioadenosine/S-adenosylhomocysteine deaminase
R50_v2_0433	70072305	2.75	0.433013	2.25	0.829156	3.25	0.433013	protein of unknown function
R50_v2_0434	70072306	223	51.1566	297.25	86.2942	130	43.2955	Protein CbxX, chromosomal
R50_v2_0435	70072307	28.75	9.90896	26.75	3.76663	23.75	2.27761	Exonuclease SbcC
R50_v2_0436	70072308	4.25	1.47902	7.25	1.63936	7.5	1.11803	Modification methylase MjaIII
R50_v2_0437	70072309	0.5	0.866025	0	0	0	0	conserved protein of unknown function
R50_v2_0438	70072310	4	0.707107	6.5	2.5	11.25	3.34477	Flagellar motor switch protein FliM
R50_v2_0439	70072311	1	0	0.75	0.433013	2.5	1.5	Phosphohydrolase
R50_v2_0440	70072312	1.75	1.47902	4	2.54951	12	4.30116	Chemotaxis protein CheC -- inhibitor of MCP methylation
R50_v2_0441	70072313	7	4.63681	7.75	4.43706	15.25	2.16506	regulator of chemotaxis and motility
R50_v2_0442	70072314	9.25	2.38485	10	4.12311	8.75	3.4187	putative membrane transporter protein
R50_v2_0443	70072315	3	1.22474	2.5	1.11803	4.5	2.06155	NADH:quinone reductase
R50_v2_0444	70072316	0.75	0.433013	1.5	0.866025	0.75	0.829156	conserved protein of unknown function
R50_v2_0445	70072317	0.25	0.433013	0.5	0.5	0.5	0.5	putative Diguanylate cyclase
R50_v2_0446	70072318	56.75	21.4869	52.75	11.8822	26.25	5.06828	conserved protein of unknown function
R50_v2_0447	70072319	27.5	5.67891	35.25	12.872	19	5.95819	Monocarboxylate transport permease protein
R50_v2_0448	70072320	0.75	0.433013	0.5	0.5	2	0	putative EAL domain-containing protein
R50_v2_0449	70072321	0	0	0	0	0	0	protein of unknown function
R50_v2_0450	70072322	1.25	0.829156	1.5	0.5	2	0.707107	Glucose-6-phosphate 1-dehydrogenase
R50_v2_0451	70072323	0.75	0.433013	0.75	0.433013	1.5	0.5	Glucan 1,4-alpha-glucosidase
R50_v2_0452	70072324	0.5	0.866025	0.5	0.866025	1.25	0.829156	Nitrogenase maturation protein
R50_v2_0453	70072325	0.5	0.866025	0.5	0.5	0.5	0.866025	NifX-associated protein
R50_v2_0454	70072326	0.25	0.433013	0.25	0.433013	0.75	0.433013	Putative nitrogenase FeMo-cofactor carrier protein
R50_v2_0455	70072327	0	0	0	0	0	0	Nitrogenase iron-molybdenum cofactor biosynthesis protein
R50_v2_0456	70072328	0	0	0.25	0.433013	0.25	0.433013	Nitrogenase iron-molybdenum cofactor biosynthesis protein
R50_v2_0457	70072329	3.25	1.78536	1.25	0.433013	1.75	0.433013	Nitrogenase molybdenum-iron protein beta chain
R50_v2_0458	70072330	1.75	0.829156	1.25	0.829156	1.25	0.433013	Nitrogenase molybdenum-iron protein alpha chain
R50_v2_0459	70072331	0.25	0.433013	0.75	0.433013	0	0	Nitrogenase iron protein
R50_v2_0460	70072332	0	0	0.25	0.433013	0	0	putative Sulfur carrier protein CysO
R50_v2_0461	70072333	0	0	0.5	0.5	0.25	0.433013	Sulfur carrier protein adenylyltransferase
R50_v2_0462	70072334	0.25	0.433013	0	0	0	0	putative transcriptional regulatory protein pdtaR
R50_v2_0463	70072335	0.5	0.866025	0.25	0.433013	0.75	0.433013	Protein HesA, heterocyst
R50_v2_0464	70072336	0.25	0.433013	0.25	0.433013	0.25	0.433013	FeMo cofactor biosynthesis protein
R50_v2_0465	70072337	0	0	0	0	0	0	Homocitrate synthase
R50_v2_0466	70072338	34	16.6733	36.25	22.3089	71.75	13.3112	Sulfur carrier protein DsrE2
R50_v2_0467	70072339	4.5	2.87228	4	2.91548	8	1.22474	putative sulfur-carrier protein (modular protein)
R50_v2_0468	70072340	2.5	2.59808	0.75	1.29904	1	0	protein of unknown function
R50_v2_0469	70072341	4.25	2.77263	1.75	0.829156	0.5	0.5	Cyclic nucleotide-binding protein
R50_v2_0470	70072342	1.25	1.29904	0.5	0.866025	0	0	conserved protein of unknown function
R50_v2_0471	70072343	1.25	0.433013	1	0.707107	2	0	Serine--glyoxylate aminotransferase
R50_v2_0472	70072344	10	2.34521	18	9.66954	11.25	1.47902	D-3-phosphoglycerate dehydrogenase
R50_v2_0473	70072345	0.25	0.433013	0.25	0.433013	0.5	0.5	protein of unknown function
R50_v2_0474	70072346	2	0.707107	2	1	2.75	1.29904	DNA excision repair protein ERCC-3
R50_v2_0475	70072347	0.25	0.433013	0.75	0.433013	0.75	0.829156	conserved protein of unknown function
R50_v2_0476	70072348	3.75	2.58602	0.75	0.433013	1	0.707107	MFS domain-containing protein
R50_v2_0477	70072349	9.5	4.5	6.25	2.38485	4.75	1.92029	ABC transporter domain-containing protein
R50_v2_0478	70072350	14.25	2.86138	7.5	3.84057	6.75	1.47902	Transport permease protein
R50_v2_0479	70072351	0	0	0	0	0	0	protein of unknown function
R50_v2_0480	70072352	0	0	0	0	0	0	protein of unknown function
R50_v2_0481	70072353	0	0	0	0	0	0	protein of unknown function
R50_v2_0482	70072354	0	0	0	0	0.5	0.5	Conserved oligomeric Golgi complex component 8
R50_v2_0483	70072355	1.25	1.08972	3.5	4.09268	2	0.707107	2-oxoacid:ferredoxin oxidoreductase 1, subunit beta
R50_v2_0484	70072356	1	0.707107	2.75	1.78536	2.25	0.433013	2-oxoglutarate oxidoreductase, alpha subunit
R50_v2_0485	70072357	0.5	0.5	1	0.707107	0.75	0.433013	DNA-binding transcriptional regulator, LysR family
R50_v2_0486	70072358	1.5	0.5	0.75	0.829156	1	1.22474	putative Thioesterase
R50_v2_0487	70072359	7.75	2.48747	10.5	3.3541	8.25	3.34477	conserved protein of unknown function
R50_v2_0488	70072360	0	0	0	0	0	0	conserved protein of unknown function
R50_v2_0489	70072361	10.5	3.20156	11.25	5.53963	12.75	3.89711	dCTP deaminase
R50_v2_0490	70072362	1	1.22474	1.25	0.433013	1.5	0.5	conserved membrane protein of unknown function
R50_v2_0491	70072363	12.75	4.26468	11.75	7.08431	13.5	3.90512	Thiamine_BP domain-containing protein
R50_v2_0492	70072364	78.75	15.6585	61.25	15.7222	61.25	10.639	Aspartate 1-decarboxylase
R50_v2_0493	70072365	0	0	0	0	0.25	0.433013	protein of unknown function
R50_v2_0494	70072366	0	0	0	0	0	0	MFS transporter
R50_v2_0495	70072367	0	0	0	0	0	0	conserved membrane protein of unknown function
R50_v2_0496	70072368	1.25	0.829156	1.25	0.829156	2	0.707107	putative Glyoxylate reductase
R50_v2_0497	70072369	5	2.23607	11.25	3.4187	26	9	conserved protein of unknown function
R50_v2_0498	70072370	3.25	1.47902	7.75	0.829156	19.75	8.64219	Flagellar motor rotation protein MotA
R50_v2_0499	70072371	2.5	2.06155	6.25	6.2998	10.25	3.89711	Flagellar motor rotation protein MotB
R50_v2_0500	70072372	1	1.22474	2	0.707107	3.5	1.5	Flagellar basal body rod protein FlgB
R50_v2_0501	70072373	0.25	0.433013	2.5	2.06155	5.25	2.38485	flagellar component of cell-proximal portion of basal-body rod
R50_v2_0502	70072374	1	0.707107	1	1	3.25	2.27761	Flagellar hook-basal body complex protein FliE
R50_v2_0503	70072375	1.25	0.829156	4.25	1.92029	8	3.16228	Flagellar M-ring protein
R50_v2_0504	70072376	9.5	4.272	21.5	13.9732	36.5	13.537	flagellar motor switching and energizing component
R50_v2_0505	70072377	0	0	0	0	0.25	0.433013	putative FliH domain-containing protein
R50_v2_0506	70072378	0.25	0.433013	0.25	0.433013	1.25	0.433013	flagellar-specific ATPase subunit of export apparatus
R50_v2_0507	70072379	0	0	1	1.22474	1.5	0.866025	protein of unknown function
R50_v2_0508	70072380	0.5	0.5	1.5	0.5	3	2.44949	PilZ domain-containing protein
R50_v2_0509	70072381	0	0	0	0	0	0	protein of unknown function
R50_v2_0510	70072382	0	0	0	0	0	0	protein of unknown function
R50_v2_0511	70072383	20.75	9.25675	36.25	19.7911	61.5	24.9149	Flagellar hook capping protein
R50_v2_0512	70072384	0.5	0.5	0.25	0.433013	0.75	0.829156	conserved protein of unknown function
R50_v2_0513	70072385	39	11.8533	70	38.8909	105.75	30.2024	Flagellar hook protein flgE
R50_v2_0514	70072386	15.75	7.62807	12	3.60555	24.25	8.8706	Peroxiredoxin family protein
R50_v2_0515	70072387	1.75	1.29904	9	6.08276	14.75	5.80409	Flagellar protein (modular protein)
R50_v2_0516	70072388	3	1.58114	11	8.51469	16.25	4.60299	component of the flagellar export machinery
R50_v2_0517	70072389	4.75	3.76663	12.5	9.06918	23.25	8.40759	flagellar biosynthesis protein
R50_v2_0518	70072390	0.5	0.5	1.25	0.433013	3.5	2.06155	Flagellar biosynthesis protein FliR
R50_v2_0519	70072391	1	0.707107	1.5	0.5	3.5	1.11803	Flagellar biosynthesis protein FlhB
R50_v2_0520	70072392	0.75	0.433013	2.5	1.5	5.5	1.80278	component of the flagellar export machinery
R50_v2_0521	70072393	0.75	0.433013	2.5	1.11803	4	1.41421	Flagellar biosynthesis protein FlhF
R50_v2_0522	70072394	0.25	0.433013	0.5	0.5	1.5	1.11803	Site-determining protein
R50_v2_0523	70072395	0.25	0.433013	0	0	0	0	Flagellar basal-body rod protein flgG
R50_v2_0524	70072396	0	0	0	0	1.75	0.433013	Flagellar basal body protein
R50_v2_0525	70072397	2	1.22474	5	2.91548	11	3.67423	Flagellar protein FliL
R50_v2_0526	70072398	70.75	31.8934	174	47.4394	1076	399.771	Flagellin
R50_v2_0527	70072399	9.75	6.2998	22	8.63134	60.5	15.7877	Flagellar hook-associated protein fliD
R50_v2_0528	70072400	0.25	0.433013	0.5	0.5	3	1.22474	Flagellar biosynthesis protein FliS
R50_v2_0529	70072401	3.5	2.06155	8.5	3.64005	14	5.87367	Glycosyl transferase family 2
R50_v2_0530	70072402	5	1	7.5	0.5	14.75	4.14578	Flagellar motor switch protein FliM
R50_v2_0531	70072403	1.75	0.829156	3	1	7	3	FliMN_C domain-containing protein
R50_v2_0532	70072404	0	0	0	0	0.25	0.433013	Translational regulator CsrA
R50_v2_0533	70072405	1.75	1.47902	2.5	1.11803	4	2.54951	Flagellar assembly factor FliW
R50_v2_0534	70072406	5	2.54951	11	3.80789	20.75	8.64219	Flagellar hook-associated protein flgL
R50_v2_0535	70072407	6	2.12132	9.25	5.11737	14	4.63681	Flagellar hook-associated protein flgK
R50_v2_0536	70072408	2.75	1.78536	4.5	3.57071	15	5.47723	conserved protein of unknown function
R50_v2_0537	70072409	0.25	0.433013	0	0	0.25	0.433013	conserved protein of unknown function
R50_v2_0538	70072410	33.5	16.3172	30.75	9.93416	29	6.12372	protein of unknown function
R50_v2_0539	70072411	27.75	7.49583	24.5	13.351	23.25	1.47902	conserved protein of unknown function
R50_v2_0540	70072412	0	0	0	0	0.5	0.5	protein of unknown function
R50_v2_0541	70072413	0	0	0	0	0	0	protein of unknown function
R50_v2_0542	70072414	2	0	2.25	0.433013	3.5	0.866025	SSD domain-containing protein
R50_v2_0543	70072415	29.5	7.82624	17.75	3.56195	28.75	3.49106	VapC toxin family PIN domain ribonuclease
R50_v2_0544	70072416	62.5	21.4301	49.5	11.6726	65.5	17.3853	Antitoxin
R50_v2_0545	70072417	72.75	39.9523	74.75	18.2123	53.75	9.22971	protein of unknown function
R50_v2_0546	70072418	0.5	0.5	0	0	0	0	Exonuclease SbcC
R50_v2_0547	70072419	0	0	0	0	0.25	0.433013	protein of unknown function
R50_v2_0548	70072420	0	0	0	0	0	0	protein of unknown function
R50_v2_0549	70072421	19	2.34521	8.25	3.96074	6	1.87083	MFS transporter
R50_v2_0550	70072422	1.25	1.08972	0.5	0.5	1	0.707107	putative Transcriptional regulator SlyA
R50_v2_0551	70072423	6.75	3.96074	5.25	1.29904	3.75	0.829156	conserved protein of unknown function
R50_v2_0552	70072424	1	0.707107	0	0	0.25	0.433013	conserved protein of unknown function
R50_v2_0553	70072425	4.5	1.65831	3.5	0.866025	3.75	2.04634	putative integral membrane protein
R50_v2_0554	70072426	7.5	3.5	5.5	4.03113	5.25	1.63936	conserved membrane protein of unknown function
R50_v2_0555	70072427	6.75	4.49305	2.25	1.63936	0.75	0.829156	Sulfite dehydrogenase subunit A
R50_v2_0556	70072428	9.25	4.81534	4.5	1.11803	1.5	0.5	Sulfite dehydrogenase subunit B
R50_v2_0557	70072429	0	0	0	0	0	0	Anaerobic dimethyl sulfoxide reductase chain C
R50_v2_0558	70072430	0.5	0.5	1	0.707107	1	0.707107	protein of unknown function
R50_v2_0559	70072431	1.75	0.829156	1.5	1.11803	2	0.707107	conserved membrane protein of unknown function
R50_v2_0560	70072432	8.25	1.63936	11.75	4.81534	10	4.30116	membrane protein of unknown function
R50_v2_0561	70072433	0.75	0.433013	1.25	0.829156	1.75	0.829156	putative D-ribulose kinase
R50_v2_0562	70072434	0.25	0.433013	0.25	0.433013	1.25	1.08972	CheR-type methyltransferase domain-containing protein
R50_v2_0563	70072435	0	0	0	0	0.25	0.433013	Protein-glutamate methylesterase/protein-glutamine glutaminase 1
R50_v2_0564	70072436	0.25	0.433013	0.5	0.5	0.5	0.5	putative Electron transfer flavoprotein alpha/ beta subunit
R50_v2_0565	70072437	0	0	0.5	0.5	0	0	conserved protein of unknown function
R50_v2_0566	70072438	4	0.707107	4.25	0.829156	4	1	2-oxoglutarate dehydrogenase, E1 subunit
R50_v2_0567	70072439	4.5	2.59808	4.75	1.47902	5.5	1.5	2-oxoglutarate dehydrogenase complex (dihydrolipoamide transsuccinylase, E2 subunit)
R50_v2_0568	70072440	11.5	4.60977	17.5	5.54527	13.5	5.93717	Phosphoesterase
R50_v2_0569	70072441	13.25	2.86138	16.5	4.55522	16.25	5.53963	Dihydrolipoamide dehydrogenase
R50_v2_0570	70072442	0	0	0	0	0	0	protein of unknown function
R50_v2_0571	70072443	2	2.44949	1.75	1.08972	2.75	1.29904	protein of unknown function
R50_v2_0572	70072444	0.25	0.433013	0.75	0.829156	1.25	1.08972	Transcriptional regulator
R50_v2_0573	70072445	0	0	0	0	0.5	0.5	conserved membrane protein of unknown function
R50_v2_0574	70072446	5.75	0.433013	4.25	0.433013	5	1	Methyltransferase type 11
R50_v2_0575	70072447	0.75	0.433013	2.25	0.829156	1.75	0.829156	membrane protein of unknown function
R50_v2_0576	70072448	3.25	1.08972	21.5	17.6423	5	0.707107	Nitric oxide reductase
R50_v2_0577	70072449	18	9	28.25	6.21993	44.5	12.8938	Deoxyuridine 5'-triphosphate nucleotidohydrolase
R50_v2_0578	70072450	0.75	0.829156	1	0.707107	2.25	1.29904	protein of unknown function
R50_v2_0579	70072451	0.5	0.5	0.25	0.433013	1	0	D-alanyl-D-alanine carboxypeptidase
R50_v2_0580	70072452	7.25	2.27761	8	3.80789	11.25	2.68095	D-alanyl-D-alanine carboxypeptidase
R50_v2_0581	70072453	0.75	0.829156	1	0.707107	1.75	0.829156	transcriptional regulator (hydrogen peroxide sensing, allosterically regulated by Mn2+)
R50_v2_0582	70072454	2.5	0.5	1.75	0.829156	4	1.58114	Glyco_trans_2-like domain-containing protein
R50_v2_0583	70072455	1.75	0.433013	3	1.22474	4	1.87083	Cobalt-zinc-cadmium resistance protein CzcD
R50_v2_0584	70072456	39.25	16.7089	32	9.72111	36	6.48074	UDP-sulfoquinovose synthase
R50_v2_0585	70072457	1	0.707107	0.75	1.29904	1.25	0.433013	Methyltransf_25 domain-containing protein
R50_v2_0586	70072458	50.5	11.2583	36	10.4642	49.75	10.8944	Cupin
R50_v2_0587	70072459	1	1	0.5	0.5	0.75	0.433013	ABC transporter ATP-binding protein
R50_v2_0588	70072460	0.75	0.433013	0.25	0.433013	1	0	conserved membrane protein of unknown function
R50_v2_0589	70072461	17.5	5.67891	11.25	5.76086	14	4.30116	Iron-sulfur cluster carrier protein
R50_v2_0590	70072462	79.5	15.1079	38.75	18.8994	46.5	9.83616	Fe-S protein maturation auxiliary factor YitW
R50_v2_0591	70072463	65.25	23.5306	85.5	24.1402	114.75	39.3788	conserved protein of unknown function
R50_v2_0592	70072464	1.25	0.829156	2.25	1.78536	3.75	2.16506	Flp pilus assembly protein RcpC/CpaB
R50_v2_0593	70072465	1.75	0.433013	2.5	0.5	5.5	2.59808	Pilus assembly protein CpaE
R50_v2_0594	70072466	6	2.73861	10.25	4.49305	15.25	5.26189	Type II/IV secretion system ATP hydrolase TadA/VirB11/CpaF, TadA subfamily
R50_v2_0595	70072467	0.25	0.433013	1.25	0.829156	1.5	0.5	Flp pilus assembly protein TadB
R50_v2_0596	70072468	0	0	0.25	0.433013	0.25	0.433013	membrane protein of unknown function
R50_v2_0597	70072469	0.25	0.433013	0.75	1.29904	2	1.41421	Type II/IV secretion system protein TadC, associated with Flp pilus assembly
R50_v2_0598	70072470	0.5	0.5	0.75	0.829156	2	0.707107	protein of unknown function
R50_v2_0599	70072471	3.5	1.80278	2.25	1.29904	5.5	2.06155	conserved membrane protein of unknown function
R50_v2_0600	70072472	0.25	0.433013	1.75	0.829156	1.5	1.11803	conserved membrane protein of unknown function
R50_v2_0601	70072473	10.25	3.26917	11.25	2.77263	11	3.08221	N-acetyltransferase
R50_v2_0602	70072474	9	3	10	3.39116	9.75	2.48747	conserved membrane protein of unknown function
R50_v2_0603	70072475	126	28.2223	150	43.0871	128.5	15.4677	Polyprenol monophosphomannose synthase
R50_v2_0604	70072476	8	2.44949	9.5	4.15331	10.75	2.48747	membrane protein of unknown function
R50_v2_0605	70072477	0.25	0.433013	1	0	0.75	0.433013	Threonine/serine exporter
R50_v2_0606	70072478	1	1.22474	1	0	2.75	0.433013	ThrE_2 domain-containing protein
R50_v2_0607	70072479	53.5	6.57647	41.75	10.329	44.75	5.6734	Transcriptional repressor
R50_v2_0608	70072480	21.75	5.44862	19.25	5.06828	15.25	3.63146	conserved protein of unknown function
R50_v2_0609	70072481	2.25	0.433013	2.5	0.866025	2	0.707107	putative septum site-determining protein MinC
R50_v2_0610	70072482	0	0	0	0	0	0	protein of unknown function
R50_v2_0611	70072483	0	0	0	0	0	0	protein of unknown function
R50_v2_0612	70072484	0.5	0.5	0	0	0	0	Conjugal transfer protein TraG
R50_v2_0613	70072485	6	1.87083	6.5	2.87228	7.75	1.08972	Phosphomannomutase/phosphoglucomutase
R50_v2_0614	70072486	41.5	13.1434	31	13.6198	33.75	5.11737	N-acetyltransferase domain-containing protein
R50_v2_0615	70072487	15.5	2.29129	20.75	3.83243	21.5	4.15331	PDZ domain-containing protein
R50_v2_0616	70072488	0	0	0.5	0.5	0.25	0.433013	protein of unknown function
R50_v2_0617	70072489	46.75	22.9606	29.25	11.0312	32.25	5.93191	fructose 1,6-bisphosphatase class II
R50_v2_0618	70072490	0	0	0.25	0.433013	0	0	protein of unknown function
R50_v2_0619	70072491	43.5	21.6622	26.5	8.7892	36	4.12311	transcriptional terminator Rho
R50_v2_0620	70072492	11	7.03562	5.5	4.5	6	1.58114	Transcriptional regulatory protein ResD
R50_v2_0621	70072493	5.25	3.11247	2.75	1.78536	4.75	0.829156	HAMP domain-containing protein
R50_v2_0622	70072494	208.25	40.6533	256.75	78.0749	223	23.8013	ribosomal protein L31
R50_v2_0623	70072495	5.25	2.27761	4.5	0.866025	6.5	1.5	peptide chain release factor 1
R50_v2_0624	70072496	1	1	0.25	0.433013	0.5	0.5	Release factor glutamine methyltransferase
R50_v2_0625	70072497	3.25	2.86138	1.25	0.829156	1.75	0.433013	Rhodanese-like domain-containing protein
R50_v2_0626	70072498	0.5	0.5	0.25	0.433013	0.75	0.433013	tRNA(NNU) t(6)A37 threonylcarbamoyladenosine modification; threonine-dependent ADP-forming ATPase
R50_v2_0627	70072499	0.25	0.433013	0.25	0.433013	0	0	Protein-arginine-phosphatase
R50_v2_0628	70072500	97	24.4336	66	12.7279	81.25	14.8724	D-ribose 5-phosphate epimerase
R50_v2_0629	70072501	2	0.707107	1.5	0.5	2	0.707107	uracil phosphoribosyltransferase
R50_v2_0630	70072502	21	1.87083	19.5	5.5	38.25	18.2397	protein of unknown function
R50_v2_0631	70072503	7	3.39116	9	4.47214	12	4.30116	membrane protein of unknown function
R50_v2_0632	70072504	232.75	80.9085	299.75	136.124	360.5	77.1897	ATP synthase subunit a
R50_v2_0633	70072505	3.75	2.58602	0.75	0.829156	4.25	3.76663	ATP synthase subunit c
R50_v2_0634	70072506	59.75	10.963	86.75	23.6894	112.25	27.0959	ATP synthase subunit b
R50_v2_0635	70072507	2.25	0.433013	2.25	0.829156	4.25	1.47902	ATP synthase subunit delta
R50_v2_0636	70072508	19.25	3.96074	31.75	9.8837	43.5	14.239	ATP synthase subunit alpha
R50_v2_0637	70072509	21.25	10.6154	38.25	20.2407	44.75	10.3047	ATP synthase subunit gamma
R50_v2_0638	70072510	28	11.2472	56.25	15.8489	77.75	16.9908	ATP synthase subunit beta
R50_v2_0639	70072511	35.5	11.1467	72.75	31.5228	96.5	10.7121	ATP synthase subunit epsilon
R50_v2_0640	70072512	0	0	0	0	0	0	conserved exported protein of unknown function
R50_v2_0641	70072513	0.5	0.5	0.25	0.433013	0.25	0.433013	Peptidase_M23 domain-containing protein
R50_v2_0642	70072514	12.25	10.1088	5	2.54951	4.25	2.86138	transcriptional regulator (stage III sporulation)
R50_v2_0643	70072515	50.25	12.8331	154.5	130.603	85.25	21.9588	S-adenosylmethionine synthetase
R50_v2_0644	70072516	0	0	0.25	0.433013	0	0	protein of unknown function
R50_v2_0645	70072517	2.25	1.08972	3.25	1.78536	5.5	1.11803	putative GGDEF domain-containing protein
R50_v2_0646	70072518	1263	522.169	1500.25	404.266	1290.5	422.929	cold-shock protein, molecular chaperone, RNA-helicase co-factor
R50_v2_0647	70072519	1133.75	434.915	916.5	138.424	741	222.95	Ribosome hibernation promotion factor
R50_v2_0648	70072520	98.75	66.1754	329.5	215.252	398.25	30.6543	protein of unknown function
R50_v2_0649	70072521	5.25	2.16506	9.5	1.5	15.5	3.3541	protein of unknown function
R50_v2_0650	70072522	40.5	3.57071	55.5	5.67891	43.5	7.43303	translocase binding subunit (ATPase)
R50_v2_0651	70072523	6.5	2.69258	10.5	3.20156	12.5	1.65831	Peptide chain release factor 2
R50_v2_0652	70072524	2	1.41421	2	1.41421	3.25	1.08972	conserved exported protein of unknown function
R50_v2_0653	70072525	3.5	2.29129	4.5	3.04138	4	1.58114	YitT family protein
R50_v2_0654	70072526	1.5	0.866025	0.5	0.866025	2.75	1.47902	protein of unknown function
R50_v2_0655	70072527	1	0.707107	0.25	0.433013	0.75	0.829156	HTH lysR-type domain-containing protein
R50_v2_0656	70072528	17.75	11.2777	8.25	4.91808	14	2.73861	Selenide, water dikinase
R50_v2_0657	70072529	0.5	0.5	1	0.707107	1.75	0.829156	putative GGDEF domain-containing protein
R50_v2_0658	70072530	6.5	2.17945	3.5	2.06155	6	1.22474	conserved protein of unknown function
R50_v2_0659	70072531	2	0.707107	1.75	0.829156	1.75	1.29904	Ribokinase
R50_v2_0660	70072532	2	1.22474	2.25	0.433013	2.25	0.829156	Inosine-uridine preferring nucleoside hydrolase
R50_v2_0661	70072533	3.75	2.86138	4.5	4.5	3.25	1.92029	protein of unknown function
R50_v2_0662	70072534	0	0	0.25	0.433013	0	0	UDP-N-acetylmuramoylalanyl-D-glutamate--2,6-diaminopimelate ligase
R50_v2_0663	70072535	0	0	0	0	0	0	protein of unknown function
R50_v2_0664	70072536	0	0	0	0	0	0	Ribosomal-protein-S18p-alanine acetyltransferase
R50_v2_0665	70072537	1	0.707107	0.5	0.5	0.75	0.433013	putative Acid phosphatase
R50_v2_0666	70072538	2	0	2	1.58114	2	1.41421	Fumarate hydratase, class II
R50_v2_0667	70072539	0.5	0.866025	0.25	0.433013	0.5	0.5	putative Fumarate hydratase
R50_v2_0668	70072540	0.25	0.433013	1.25	1.08972	1.5	0.5	conserved protein of unknown function
R50_v2_0669	70072541	3.25	0.829156	3.5	1.11803	4	1.87083	conserved membrane protein of unknown function
R50_v2_0670	70072542	4.25	1.29904	4	1.22474	5.5	2.17945	cAMP-binding proteins - catabolite gene activator and regulatory subunit of cAMP-dependent protein kinases
R50_v2_0671	70072543	14	3.39116	38	31.4166	12.25	8.61322	conserved protein of unknown function
R50_v2_0672	70072544	37.75	13.2924	155.5	145.165	23.75	8.07388	Fe-S protein maturation auxiliary factor YitW
R50_v2_0673	70072545	10.5	2.5	37	31.1047	8.5	3.57071	conserved protein of unknown function
R50_v2_0674	70072546	7.5	3.3541	39.25	32.2597	8.25	3.34477	conserved protein of unknown function
R50_v2_0675	70072547	21.75	5.35607	66.25	59.3438	14.5	4.55522	conserved membrane protein of unknown function
R50_v2_0676	70072548	4.25	2.16506	8.5	7.08872	3	1.87083	ABC transporter domain-containing protein
R50_v2_0677	70072549	7.25	1.47902	17.75	16.0371	7	3.937	ABC transporter
R50_v2_0678	70072550	9.5	2.29129	8.5	3.64005	3.5	1.11803	MFS transporter
R50_v2_0679	70072551	0.5	0.5	0.25	0.433013	0	0	putative MFS domain-containing protein
R50_v2_0680	70072552	0.5	0.5	0.25	0.433013	0.5	0.5	conserved protein of unknown function
R50_v2_0681	70072553	5.25	0.433013	2.75	1.92029	9.25	2.27761	protein of unknown function
R50_v2_0682	70072554	55.5	17.1245	42.5	7.92149	69.25	9.95929	HTH_11 domain-containing protein
R50_v2_0683	70072555	5.25	1.92029	9.75	3.83243	12.75	4.26468	Lipoate-protein ligase A
R50_v2_0684	70072556	13.25	7.88591	24.75	16.9908	33.5	10.5948	protein of unknown function
R50_v2_0685	70072557	14.25	9.25675	20.5	12.9325	35.25	9.14809	Sulfur reduction protein DsrE
R50_v2_0686	70072558	247	76.4264	449.75	81.0104	754.75	58.6105	putative Glycine cleavage system H protein
R50_v2_0687	70072559	0.75	0.829156	0.25	0.433013	0.75	0.433013	DrsE domain-containing protein
R50_v2_0688	70072560	5.5	5.02494	3	1.58114	6.25	1.08972	CoB--CoM heterodisulfide reductase subunit C
R50_v2_0689	70072561	4	2.34521	2.5	0.5	3.75	0.433013	Heterodisulfide reductase subunit B
R50_v2_0690	70072562	0.75	0.433013	0.25	0.433013	1.25	0.433013	Pyr_redox_2 domain-containing protein
R50_v2_0691	70072563	2	1.41421	1.5	1.11803	1.25	0.433013	conserved protein of unknown function
R50_v2_0692	70072564	4	1.87083	2.25	1.29904	3.75	0.433013	Heterodisulfide reductase subunit C
R50_v2_0693	70072565	7	3.53553	10.5	3.57071	6.75	1.29904	CoB--CoM heterodisulfide reductase subunit B
R50_v2_0694	70072566	32.25	8.40759	20.25	5.53963	17.75	1.78536	Glycine cleavage system H protein 3
R50_v2_0695	70072567	39.25	10.5445	46	17.0294	60.75	30.8251	Glutaredoxin
R50_v2_0696	70072568	0	0	0.5	0.5	0	0	protein of unknown function
R50_v2_0697	70072569	0	0	0	0	0.5	0.5	Ribonuclease H
R50_v2_0698	70072570	0.25	0.433013	1.25	1.08972	1	1	protein of unknown function
R50_v2_0699	70072571	0.75	0.433013	1	0	1.5	0.5	Mercuric reductase
R50_v2_0700	70072572	12	5.61249	12	2.44949	10.75	1.47902	MFS domain-containing protein
R50_v2_0701	70072573	0	0	0	0	0	0	protein of unknown function
R50_v2_0702	70072574	3.75	1.29904	5	2	2.75	1.08972	conserved protein of unknown function
R50_v2_0703	70072575	11	2.91548	6.25	2.68095	16.25	3.19179	Serine acetyltransferase
R50_v2_0704	70072576	2.75	1.08972	2	0.707107	3.75	1.78536	Dipeptidase
R50_v2_0705	70072577	28.75	9.44391	29.25	16.3153	35.5	11.1018	thiol peroxidase (lipid hydroperoxide reductase)
R50_v2_0706	70072578	29.5	7.53326	37.25	13.4048	29.75	6.41775	protein of unknown function
R50_v2_0707	70072579	0.5	0.5	0.25	0.433013	0.25	0.433013	Usp domain-containing protein
R50_v2_0708	70072580	0.5	0.5	0.5	0.5	0.5	0.5	conserved membrane protein of unknown function
R50_v2_0709	70072581	0.25	0.433013	0	0	0	0	protein of unknown function
R50_v2_0710	70072582	0.5	0.5	0	0	0.75	0.829156	conserved protein of unknown function
R50_v2_0711	70072583	4.25	1.29904	4.25	2.48747	5.5	1.80278	NUDIX hydrolase
R50_v2_0712	70072584	10.75	2.16506	11	3.937	12	3.39116	Deoxyguanosinetriphosphate triphosphohydrolase
R50_v2_0713	70072585	0.25	0.433013	0	0	0.75	0.829156	molecular chaperone for secreting proteins
R50_v2_0714	70072586	2.5	0.866025	0.75	0.829156	3	1.41421	Alcohol dehydrogenase
R50_v2_0715	70072587	0.25	0.433013	0	0	0.25	0.433013	exported protein of unknown function
R50_v2_0716	70072588	12	3.80789	7.25	4.3229	10.75	4.38035	protein of unknown function
R50_v2_0717	70072589	1.25	0.433013	1.25	0.433013	2.5	1.11803	Histidine kinase
R50_v2_0718	70072590	29.5	6.87386	25.25	7.15454	22.75	4.81534	DNA-binding response regulator MtrA
R50_v2_0719	70072591	4.5	2.59808	2.25	1.08972	5	2.54951	conserved protein of unknown function
R50_v2_0720	70072592	0.25	0.433013	0	0	0	0	conserved protein of unknown function
R50_v2_0721	70072593	0.75	0.433013	0	0	0.25	0.433013	Pyridine nucleotide-disulfide oxidoreductase
R50_v2_0722	70072594	0	0	0	0	0.25	0.433013	protein of unknown function
R50_v2_0723	70072595	0	0	0	0	0	0	protein of unknown function
R50_v2_0724	70072596	1	0	1	1.22474	2.5	1.11803	bifunctional phosphoribosyl-AMP cyclohydrolase; phosphoribosyl-ATP pyrophosphohydrolase
R50_v2_0725	70072597	0.5	0.5	1.25	0.829156	2.75	2.04634	imidazole glycerol phosphate synthase subunit
R50_v2_0726	70072598	0.25	0.433013	1	1.22474	0.75	0.433013	1-(5-phosphoribosyl)-5-[(5-phosphoribosylamino)methylideneamino] imidazole-4-carboxamide isomerase
R50_v2_0727	70072599	1	0.707107	0.5	0.866025	1.25	0.829156	Imidazole glycerol phosphate synthase subunit HisH
R50_v2_0728	70072600	0.75	0.829156	0.5	0.5	1.5	0.5	imidazoleglycerol-phosphate dehydratase [Mn(II)-dependent]
R50_v2_0729	70072601	0.25	0.433013	0	0	0.25	0.433013	Histidinol dehydrogenase
R50_v2_0730	70072602	2	0.707107	2.75	1.47902	2.75	0.433013	ATP phosphoribosyltransferase
R50_v2_0731	70072603	1.25	0.433013	1	0	2.5	1.65831	putative tRNA-synt_His domain-containing protein
R50_v2_0732	70072604	1	0	0.5	0.5	1.5	0.5	Histidinol-phosphate aminotransferase 2
R50_v2_0733	70072605	595.25	155.39	480.25	41.7695	398.75	64.6582	Superoxide dismutase [Fe]
R50_v2_0734	70072606	12	6.16441	11.75	3.34477	16.75	6.0156	Pyrroline-5-carboxylate reductase
R50_v2_0735	70072607	1.5	1.11803	1.75	0.829156	2.25	0.829156	conserved membrane protein of unknown function
R50_v2_0736	70072608	18.5	2.5	13.5	2.59808	18.25	3.56195	conserved protein of unknown function
R50_v2_0737	70072609	6.25	2.77263	5.75	1.47902	6	2.34521	Homoserine O-acetyltransferase
R50_v2_0738	70072610	0.75	0.433013	1	0	0.5	0.5	conserved membrane protein of unknown function
R50_v2_0739	70072611	0	0	0	0	0	0	protein of unknown function
R50_v2_0740	70072612	1	1	2.5	0.866025	5	2.54951	N-acetyltransferase
R50_v2_0741	70072613	1.5	1.11803	1	1	1	1.22474	conserved protein of unknown function
R50_v2_0742	70072614	1.75	0.433013	1.25	0.829156	1.5	0.5	Cystathionine gamma-lyase
R50_v2_0743	70072615	0	0	0	0	0.25	0.433013	membrane protein of unknown function
R50_v2_0744	70072616	1.75	0.829156	1	0.707107	1	0.707107	protein of unknown function
R50_v2_0745	70072617	0.25	0.433013	0	0	0.75	0.829156	protein of unknown function
R50_v2_0746	70072618	428.75	116.673	353.5	105.427	360.5	23.2863	Sec-independent protein translocase protein TatA
R50_v2_0747	70072619	42.75	27.0405	27.5	19.7547	63	18.1384	protein of unknown function
R50_v2_0748	70072620	178	98.8256	98.75	19.331	251.75	28.4462	phosphomethylpyrimidine synthase
R50_v2_0749	70072621	2.5	2.06155	1.5	0.5	3.25	2.77263	dihydroxynapthoic acid synthetase
R50_v2_0750	70072622	0.5	0.5	0.5	0.5	0.75	0.433013	2-succinylbenzoate--CoA ligase
R50_v2_0751	70072623	0.5	0.5	0.5	0.5	0.25	0.433013	1,4-dihydroxy-2-naphthoate octaprenyltransferase
R50_v2_0752	70072624	0.5	0.5	0.5	0.5	1.25	0.829156	putative Salicylate biosynthesis isochorismate synthase
R50_v2_0753	70072625	0.75	0.433013	0.5	0.5	1	0.707107	2-oxoglutarate decarboxylase and 2-succinyl-5-enolpyruvyl-6-hydroxy-3-cyclohexene-1-carboxylic-acid synthase
R50_v2_0754	70072626	0.25	0.433013	0	0	0	0	Putative 2-succinyl-6-hydroxy-2,4-cyclohexadiene-1-carboxylate synthase
R50_v2_0755	70072627	6.5	4.38748	6.5	2.06155	6.75	2.38485	HTH lacI-type domain-containing protein
R50_v2_0756	70072628	0.75	0.829156	0.25	0.433013	1	0.707107	Fructose import ATP-binding protein FrcA
R50_v2_0757	70072629	3	1	3.25	1.29904	3.25	1.08972	ABC transporter permease
R50_v2_0758	70072630	9	1.87083	8	1.87083	7.75	0.829156	LacI family transcriptional regulator
R50_v2_0759	70072631	0	0	0	0	0	0	protein of unknown function
R50_v2_0760	70072632	0	0	0	0	0	0	protein of unknown function
R50_v2_0761	70072633	0	0	0	0	0	0	protein of unknown function
R50_v2_0762	70072634	0	0	0	0	0	0	protein of unknown function
R50_v2_0763	70072635	12.5	7.39932	10	8.57321	22.75	10.9858	protein of unknown function
R50_v2_0764	70072636	2	3.4641	3.5	3.84057	0.5	0.866025	conserved membrane protein of unknown function
R50_v2_0765	70072637	21.75	6.83283	26	15.4758	49	19.9374	cytochrome aa3-600 quinol oxidase (subunit III)
R50_v2_0766	70072638	51.5	11.3468	52.5	34.0918	96.75	35.7028	cytochrome aa3-600 quinol oxidase (subunit I)
R50_v2_0767	70072639	86	13.9104	75.75	45.5707	163.75	67.2472	Quinol oxidase subunit 2
R50_v2_0768	70072640	0	0	0	0	0	0	protein of unknown function
R50_v2_0769	70072641	0	0	0	0	0	0	protein of unknown function
R50_v2_0770	70072642	0	0	0	0	0	0	protein of unknown function
R50_v2_0771	70072643	0.5	0.5	1	1	0.5	0.5	Resolvase YneB
R50_v2_0772	70072644	0	0	0	0	0	0	transposase
R50_v2_0773	70072645	1.25	1.29904	0	0	0	0	putative Undecaprenyl-diphosphate phosphatase
R50_v2_0774	70072646	0.25	0.433013	0.5	0.5	0.25	0.433013	2-dehydropantoate 2-reductase
R50_v2_0775	70072647	2.75	0.433013	2	0.707107	1.25	0.829156	3-methyl-2-oxobutanoate hydroxymethyltransferase
R50_v2_0776	70072648	0.25	0.433013	0	0	0	0	protein of unknown function
R50_v2_0777	70072649	15	2.23607	12.25	5.06828	13.5	2.06155	Transport permease protein (modular protein)
R50_v2_0778	70072650	0.75	0.433013	1	0.707107	1.25	0.433013	Nod factor export ATP-binding protein I
R50_v2_0779	70072651	0	0	0.25	0.433013	0	0	Two component transcriptional regulator, LuxR family
R50_v2_0780	70072652	0	0	0	0	0	0	putative Sensor histidine kinase
R50_v2_0781	70072653	0.25	0.433013	0.5	0.866025	0.5	0.5	Iron transporter
R50_v2_0782	70072654	0	0	0	0	0	0	conserved protein of unknown function
R50_v2_0783	70072655	0.5	0.5	0.75	0.829156	0.25	0.433013	protein of unknown function
R50_v2_0784	70072656	2.5	1.11803	3	1.87083	0.75	0.433013	Error-prone DNA polymerase
R50_v2_0785	70072657	3.25	1.47902	4	1.41421	3.5	1.11803	putative membrane transporter protein
R50_v2_0786	70072658	9.25	2.58602	9.75	4.76314	7.5	2.06155	TetR/AcrR family transcriptional regulator
R50_v2_0787	70072659	0	0	0	0	0	0	5,10-methylenetetrahydrofolate reductase
R50_v2_0788	70072660	0	0	0	0	0	0	protein of unknown function
R50_v2_0789	70072661	413.75	124.777	398.25	77.2735	184.25	32.5298	cytochrome bb' ubiquinol oxidase (subunit I)
R50_v2_0790	70072662	3	1.22474	3	1.22474	5	1.22474	Putative metabolite transport protein YwtG
R50_v2_0791	70072663	0	0	1	0.707107	1	0	putative membrane transporter protein
R50_v2_0792	70072664	0	0	0	0	0	0	Cellulose synthase operon protein C
R50_v2_0793	70072665	0	0	1	1.73205	0	0	protein of unknown function
R50_v2_0794	70072666	127.75	48.2668	282	175.16	768.25	52.7227	putative sulfurtransferase
R50_v2_0795	70072667	1.5	0.5	2	1.22474	9.75	2.86138	putative Cytochrome c domain-containing protein
R50_v2_0796	70072668	2.75	2.68095	4.5	1.5	19.75	3.69966	putative Sulfur oxidoreductase
R50_v2_0797	70072669	3	2.54951	7.25	3.26917	29	8.30662	putative DrsE domain-containing protein
R50_v2_0798	70072670	1	0.707107	1.75	0.433013	5.5	2.59808	protein of unknown function
R50_v2_0799	70072671	38.5	8.87412	94.5	47.4157	179	25.5245	putative sulfur carrier protein AF_0554
R50_v2_0800	70072672	41.5	15.6605	97.5	61.5853	210.25	17.5979	Sulf_transp domain-containing protein
R50_v2_0801	70072673	0	0	0	0	1.25	0.433013	Pyrimidine-nucleoside phosphorylase
R50_v2_0802	70072674	3.75	1.29904	5.25	2.16506	10.75	3.96074	ABC transporter domain-containing protein
R50_v2_0803	70072675	0	0	0.25	0.433013	1	0	conserved membrane protein of unknown function
R50_v2_0804	70072676	0.75	0.829156	1.25	0.829156	1.75	0.829156	conserved protein of unknown function
R50_v2_0805	70072677	0.25	0.433013	0	0	0	0	protein of unknown function
R50_v2_0806	70072678	0.75	0.433013	1	1	0.5	0.5	conserved protein of unknown function
R50_v2_0807	70072679	0.25	0.433013	0	0	0	0	MFS transporter
R50_v2_0808	70072680	0.25	0.433013	0	0	0.75	0.829156	conserved protein of unknown function
R50_v2_0809	70072681	10.25	4.43706	7.75	2.27761	11	1.58114	HNHc domain-containing protein
R50_v2_0810	70072682	43.5	26.688	11.5	4.5	29.75	8.69986	protein of unknown function
R50_v2_0811	70072683	58.25	32.7061	20.5	5.72276	54.25	11.8612	acetohydroxy-acid isomeroreductase (NADP-dependent)
R50_v2_0812	70072684	31.5	21.6506	11.25	3.56195	24.25	7.59523	2-isopropylmalate synthase
R50_v2_0813	70072685	17.75	9.20258	6.25	2.04634	15	3.08221	3-isopropylmalate dehydrogenase
R50_v2_0814	70072686	30.25	13.442	13.25	3.96074	25.25	5.30919	acetohydroxy-acid synthase (large subunit)
R50_v2_0815	70072687	35.25	10.2072	19	7.44983	32	6.96419	dihydroxy-acid dehydratase
R50_v2_0816	70072688	35	13.2476	23	8.63134	35.75	6.94172	Putative branched-chain-amino-acid aminotransferase
R50_v2_0817	70072689	3.25	0.829156	3.25	1.08972	5.25	0.829156	Prephenate dehydratase
R50_v2_0818	70072690	3.5	1.5	2.5	1.11803	4.5	2.69258	putative Thiamine-phosphate kinase
R50_v2_0819	70072691	0.5	0.5	0.75	0.829156	1	0.707107	Hydroxymethylpyrimidine/phosphomethylpyrimidine kinase
R50_v2_0820	70072692	0.5	0.5	0.5	0.5	0.75	0.829156	Thiamine-phosphate synthase
R50_v2_0821	70072693	16.5	2.59808	17.75	3.96074	19.75	1.08972	TPR_REGION domain-containing protein
R50_v2_0822	70072694	15.75	2.86138	12.5	3.5	13	3.08221	Galactosyldiacylglycerol synthase
R50_v2_0823	70072695	11.25	1.29904	9	2.12132	9.75	2.16506	MFS transporter
R50_v2_0824	70072696	2.75	1.29904	1.5	0.5	3.25	0.829156	Polysaccharide deacetylase family protein
R50_v2_0825	70072697	1.5	1.11803	0.75	0.829156	1.25	1.08972	carbon monoxide dehydrogenase G protein
R50_v2_0826	70072698	7.75	4.20565	7.25	3.34477	6.5	2.87228	Alpha/beta hydrolase
R50_v2_0827	70072699	58.75	16.0371	36.25	7.22409	49.75	10.2804	Nitrate/nitrite sensor protein
R50_v2_0828	70072700	155.75	16.3917	125.5	12.1347	146.5	24.4591	two-component response regulator [YxjM]
R50_v2_0829	70072701	47.5	3.3541	38.25	16.2231	45.5	8.44097	Sec-independent protein translocase protein TatC
R50_v2_0830	70072702	0	0	0	0	0	0	Ferrous iron transport protein A
R50_v2_0831	70072703	0	0	0	0	0.25	0.433013	protein of unknown function
R50_v2_0832	70072704	0	0	0.25	0.433013	0.25	0.433013	UDP-glucose 4-epimerase
R50_v2_0833	70072705	1.25	0.829156	1	0	0.75	0.433013	Ribose operon repressor
R50_v2_0834	70072706	2.25	1.29904	2.25	0.433013	2	0.707107	Ribose ABC transport system, periplasmic ribose-binding protein RbsB (TC 3.A.1.2.1)
R50_v2_0835	70072707	0.5	0.5	0.25	0.433013	0.5	0.5	ribose ABC transporter (ATP-binding protein)
R50_v2_0836	70072708	2.5	0.866025	3	1.22474	1.75	0.433013	ribose ABC transporter (permease)
R50_v2_0837	70072709	1	1.22474	0.25	0.433013	0.75	0.433013	D-ribose pyranase
R50_v2_0838	70072710	2.5	1.5	2	1.58114	34.5	10.5948	MarR family transcriptional regulator
R50_v2_0839	70072711	0.25	0.433013	0.25	0.433013	3.5	1.65831	protein of unknown function
R50_v2_0840	70072712	0.75	0.829156	1	0	8.75	2.38485	Biotin attachment protein
R50_v2_0841	70072713	42.25	11.1215	29.5	5.17204	301.5	23.775	MFS transporter
R50_v2_0842	70072714	10	1.73205	6	2.54951	81.75	19.7658	Multidrug resistance protein (function not yet clear)
R50_v2_0843	70072715	0	0	0	0	0.25	0.433013	Ferrous iron transport protein B
R50_v2_0844	70072716	5	1.41421	3	1.22474	4	1.41421	conserved membrane protein of unknown function
R50_v2_0845	70072717	0	0	0	0	0	0	Exonuclease SbcC
R50_v2_0846	70072718	13.75	2.68095	13.75	3.4187	13.75	2.94746	conserved protein of unknown function
R50_v2_0847	70072719	8	2.34521	6.5	1.65831	8.25	1.63936	isocitrate dehydrogenase
R50_v2_0848	70072720	9.5	1.80278	11	2.91548	19.25	3.56195	Malate dehydrogenase (NAD-dependent)
R50_v2_0849	70072721	10.75	3.49106	8.25	3.96074	11.75	1.47902	NADP-dependent malic enzyme (conversion of malate into pyruvate, anabolic)
R50_v2_0850	70072722	1	0	0.25	0.433013	1	0.707107	Succinate--CoA ligase [ADP-forming] subunit beta
R50_v2_0851	70072723	0	0	0	0	0	0	succinyl-CoA synthetase, alpha subunit
R50_v2_0852	70072724	15.75	2.68095	24.5	8.95824	31.5	11.7154	Glutamyl-tRNA reductase
R50_v2_0853	70072725	6.75	3.03109	5	3.39116	6.25	1.92029	HemX protein, negative effector of steady-state concentration of glutamyl-tRNA reductase
R50_v2_0854	70072726	0	0	0	0	0.25	0.433013	porphobilinogen deaminase (hydroxymethylbilane synthase)
R50_v2_0855	70072727	0	0	0	0	0	0	putative Uroporphyrinogen-III synthase
R50_v2_0856	70072728	12	4.24264	9.25	2.58602	11.5	3.20156	delta-aminolevulinic acid dehydratase (porphobilinogen synthase)
R50_v2_0857	70072729	32.5	6.06218	24.25	12.4775	33.5	14.1156	protein of unknown function
R50_v2_0858	70072730	2.5	1.11803	2.25	0.433013	2.75	0.829156	L-seryl-tRNA(Sec) selenium transferase
R50_v2_0859	70072731	0	0	0	0	0	0	conserved protein of unknown function
R50_v2_0860	70072732	20.25	8.25757	25.75	6.41775	22.75	4.91808	protein of unknown function
R50_v2_0861	70072733	1.25	0.433013	1	0	1.75	0.829156	Methyltransferase type 11
R50_v2_0862	70072734	2	1	3.5	1.11803	4.25	0.829156	putative Methyltransferase type 11
R50_v2_0863	70072735	1.25	1.63936	1.5	1.11803	1	0.707107	membrane protein of unknown function
R50_v2_0864	70072736	0.25	0.433013	0.25	0.433013	0.5	0.5	PKS_ER domain-containing protein
R50_v2_0865	70072737	0.75	0.433013	1	0.707107	1.25	1.08972	Glyoxylate reductase
R50_v2_0866	70072738	15.75	3.26917	24.75	6.13901	24.75	5.76086	Enoyl-[acyl-carrier-protein] reductase [NADH] FabI
R50_v2_0867	70072739	1671.75	605.571	1625.75	967.556	1164.5	306.433	conserved membrane protein of unknown function
R50_v2_0868	70072740	0	0	0.25	0.433013	0.25	0.433013	conserved protein of unknown function
R50_v2_0869	70072741	0.75	0.433013	0.5	0.5	0.5	0.5	Glycosyl transferase, group 2 family protein
R50_v2_0870	70072742	0	0	0	0	0	0	conserved protein of unknown function
R50_v2_0871	70072743	1.25	1.08972	0	0	0.5	0.5	protein of unknown function
R50_v2_0872	70072744	0	0	0	0	0	0	protein of unknown function
R50_v2_0873	70072745	2.75	2.77263	3	5.19615	3	2.12132	protein of unknown function
R50_v2_0874	70072746	13.5	7.63217	19.5	5.12348	12.25	5.76086	HTH cro/C1-type domain-containing protein
R50_v2_0875	70072747	1.75	0.829156	3.75	1.47902	2.25	0.433013	protein of unknown function
R50_v2_0876	70072748	0	0	0	0	0	0	protein of unknown function
R50_v2_0877	70072749	1.5	0.5	2.75	0.829156	4	1.22474	protein of unknown function
R50_v2_0878	70072750	1.25	0.829156	1.25	0.433013	3.25	0.829156	protein of unknown function
R50_v2_0879	70072751	0	0	0	0	0.25	0.433013	protein of unknown function
R50_v2_0880	70072752	2.25	0.829156	2	1.87083	1.75	0.829156	protein of unknown function
R50_v2_0881	70072753	0	0	0.5	0.866025	0.5	0.5	protein of unknown function
R50_v2_0882	70072754	84.25	36.9484	196.5	124.975	159.25	9.523	conserved membrane protein of unknown function
R50_v2_0883	70072755	0.75	0.433013	1.5	1.65831	2.25	0.829156	protein of unknown function
R50_v2_0884	70072756	1.75	0.829156	2	0.707107	2.5	1.65831	protein of unknown function
R50_v2_0885	70072757	0.25	0.433013	0.25	0.433013	0	0	Methyltransferase type 12
R50_v2_0886	70072758	0	0	0	0	0	0	FMN-binding glutamate synthase family protein
R50_v2_0887	70072759	0.25	0.433013	0.25	0.433013	0.5	0.5	putative Spore germination protein
R50_v2_0888	70072760	0	0	0	0	0	0	putative Spore gernimation protein
R50_v2_0889	70072761	1	0	0.75	0.433013	2	0	Spore germination protein GerKA
R50_v2_0890	70072762	3.25	1.47902	2.25	0.829156	2.5	0.5	cytochrome bb' ubiquinol oxidase, subunit I
R50_v2_0891	70072763	2.25	0.433013	2	1.58114	1.5	0.5	cytochrome bb' ubiquinol oxidase (subunit II)
R50_v2_0892	70072764	0	0	0	0	0	0	Pyr_redox_2 domain-containing protein
R50_v2_0893	70072765	0.5	0.5	0.25	0.433013	0.75	0.433013	protein of unknown function
R50_v2_0894	70072766	0	0	0	0	0.25	0.433013	protein of unknown function
R50_v2_0895	70072767	0.5	0.5	0.75	0.829156	0.25	0.433013	conserved protein of unknown function
R50_v2_0896	70072768	9.75	0.829156	17	5.52268	15.5	1.5	threonyl-tRNA synthetase
R50_v2_0897	70072769	0.25	0.433013	0.5	0.866025	0.25	0.433013	protein of unknown function
R50_v2_0898	70072770	0	0	0	0	0	0	protein of unknown function
R50_v2_0899	70072771	233.75	35.2234	232.5	44.3537	190.5	20.3039	initiation factor IF-3
R50_v2_0900	70072772	4.75	1.63936	3	0.707107	5.25	3.89711	ribosomal protein L35
R50_v2_0901	70072773	10.25	2.04634	8	2.23607	12.75	5.49432	ribosomal protein L20
R50_v2_0902	70072774	3.5	1.11803	3	2.44949	2.75	1.08972	RNA methyltransferase
R50_v2_0903	70072775	4.5	1.5	3.75	0.433013	5.25	0.433013	phenylalanyl-tRNA synthetase (alpha subunit)
R50_v2_0904	70072776	0	0	0	0	0	0	Phenylalanine--tRNA ligase beta subunit
R50_v2_0905	70072777	1.75	1.78536	2.5	2.59808	1.25	0.433013	Cell division protein ZapA
R50_v2_0906	70072778	0	0	0	0	0	0	protein of unknown function
R50_v2_0907	70072779	0.5	0.5	0.75	0.433013	1	0.707107	Endonuclease MutS2
R50_v2_0908	70072780	25.25	2.16506	24.25	7.3951	26.25	2.48747	Tyrosine--tRNA ligase
R50_v2_0909	70072781	11.25	4.43706	8.5	0.866025	13.25	3.34477	conserved protein of unknown function
R50_v2_0910	70072782	0	0	0	0	0.25	0.433013	ThiF domain-containing protein
R50_v2_0911	70072783	0.5	0.5	0	0	0.25	0.433013	conserved protein of unknown function
R50_v2_0912	70072784	6.75	1.47902	4.75	2.16506	6.25	1.08972	Glutamine-dependent NAD(+) synthetase
R50_v2_0913	70072785	29.75	6.79614	20.25	4.3229	27.25	3.76663	putative transcriptional regulatory protein PTH_1024
R50_v2_0914	70072786	0.5	0.5	0.75	0.829156	0	0	Ubiquinone/menaquinone biosynthesis C-methylase UbiE
R50_v2_0915	70072787	0.5	0.5	0.25	0.433013	0.5	0.5	Crossover junction endodeoxyribonuclease RuvC
R50_v2_0916	70072788	0.5	0.5	0.5	0.5	0.75	0.433013	Holliday junction ATP-dependent DNA helicase RuvA
R50_v2_0917	70072789	5.25	3.11247	4.5	3.3541	6.5	2.17945	Holliday junction DNA helicase, ATP-dependent component
R50_v2_0918	70072790	16	7.17635	16.75	1.47902	21.25	4.14578	protein of unknown function
R50_v2_0919	70072791	26.75	4.43706	28.75	8.61322	27.5	4.38748	Glutamate dehydrogenase
R50_v2_0920	70072792	2.75	0.433013	4	0.707107	6	1.41421	putative propionyl-CoA carboxylase beta chain
R50_v2_0921	70072793	0	0	0	0	0	0	protein of unknown function
R50_v2_0922	70072794	1.75	2.04634	1.25	0.433013	2	1.22474	Glutaconyl-CoA decarboxylase subunit gamma
R50_v2_0923	70072795	2	0.707107	2.25	1.08972	3.75	1.29904	PIG-L family deacetylase
R50_v2_0924	70072796	0.5	0.5	0.5	0.5	0.25	0.433013	Peptidase M55
R50_v2_0925	70072797	20.75	7.98044	19.75	3.26917	40.75	9.54921	protein of unknown function
R50_v2_0926	70072798	2.75	1.29904	0.5	0.5	0.75	0.433013	conserved protein of unknown function
R50_v2_0927	70072799	9.5	5.31507	9.25	4.38035	3.5	2.29129	protein of unknown function
R50_v2_0928	70072800	0	0	0	0	0	0	protein of unknown function
R50_v2_0929	70072801	0.25	0.433013	0	0	0.25	0.433013	protein of unknown function
R50_v2_0930	70072802	0	0	0	0	0	0	exported protein of unknown function
R50_v2_0931	70072803	4	0.707107	2	1.41421	6.5	2.69258	conserved protein of unknown function
R50_v2_0932	70072804	0.5	0.5	0.25	0.433013	0.5	0.5	membrane protein of unknown function
R50_v2_0933	70072805	0	0	0	0	0.5	0.5	protein of unknown function
R50_v2_0934	70072806	0	0	0	0	0	0	putative Spore gernimation protein
R50_v2_0935	70072807	0	0	0	0	0	0	putative Spore germination protein
R50_v2_0936	70072808	0	0	0	0	0	0	protein of unknown function
R50_v2_0937	70072809	0.75	0.829156	1.75	1.29904	0.75	0.433013	conserved protein of unknown function
R50_v2_0938	70072810	9.25	2.94746	6	2.73861	6.75	1.08972	PLD phosphodiesterase domain-containing protein
R50_v2_0939	70072811	1.5	0.5	1	0.707107	1	0	Putative carbon monoxide dehydrogenase small subunit
R50_v2_0940	70072812	0	0	0	0	0	0	cAMP-binding proteins - catabolite gene activator and regulatory subunit of cAMP-dependent protein kinases
R50_v2_0941	70072813	3	1.22474	4.25	1.08972	3.5	0.5	AA_permease domain-containing protein
R50_v2_0942	70072814	8.75	2.94746	9.25	4.65698	10.25	3.96074	exported protein of unknown function
R50_v2_0943	70072815	17	4.84768	19.75	6.72216	21.5	7.79423	protein of unknown function
R50_v2_0944	70072816	239.5	136.904	674.5	245.681	969	581.234	cytochrome bb' ubiquinol oxidase, subunit I
R50_v2_0945	70072817	249	170.232	676	235.131	960	592.631	cytochrome bb' ubiquinol oxidase subunit II
R50_v2_0946	70072818	4	1	9.75	5.44862	14.75	7.29298	Transport ATP-binding protein CydD
R50_v2_0947	70072819	3.5	0.5	6	2.54951	8.5	5.02494	Transport ATP-binding protein CydC
R50_v2_0948	70072820	0	0	0.5	0.5	1.25	0.829156	exported protein of unknown function
R50_v2_0949	70072821	0	0	0.75	0.433013	0.75	0.433013	conserved protein of unknown function
R50_v2_0950	70072822	0	0	0	0	0	0	protein of unknown function
R50_v2_0951	70072823	2.25	2.86138	4.5	2.95804	8	1.22474	inhibitor of RsmH and transcriptional regulator
R50_v2_0952	70072824	0.5	0.5	0.5	0.5	0.25	0.433013	16S rRNA m4C1402 methyltransferase
R50_v2_0953	70072825	0	0	0	0	0	0	conserved protein of unknown function
R50_v2_0954	70072826	1.25	0.829156	4	3.08221	4.75	1.08972	Cell division protein FtsI (Peptidoglycan synthetase)
R50_v2_0955	70072827	2.25	0.433013	3	0	3.5	1.11803	Cell division protein FtsI (Peptidoglycan synthetase)
R50_v2_0956	70072828	4	1.58114	6	1	6.5	1.11803	UDP-N-acetylmuramoylalanyl-D-glutamate-2,6-diaminopimelate ligase
R50_v2_0957	70072829	0	0	0.5	0.5	0.75	0.433013	UDP-N-acetylmuramoyl-tripeptide--D-alanyl-D-alanine ligase
R50_v2_0958	70072830	0.75	0.829156	1.25	1.08972	2	0.707107	phospho-N-acetylmuramoyl-pentapeptide undecaprenyl phosphate (C55P) transferase
R50_v2_0959	70072831	2.75	1.47902	3.5	2.06155	4	0.707107	factor for spore cortex peptidoglycan synthesis (stage V sporulation)
R50_v2_0960	70072832	0.25	0.433013	0.5	0.5	0.75	0.433013	UDP-N-acetylglucosamine--N-acetylmuramyl-(pentapeptide) pyrophosphoryl-undecaprenol N-acetylglucosamine transferase
R50_v2_0961	70072833	0.25	0.433013	0.25	0.433013	0.75	0.433013	UDP-N-acetylenolpyruvoylglucosamine reductase
R50_v2_0962	70072834	0.75	0.433013	1.25	1.08972	2	1	UDP-N-acetylglucosamine 1-carboxyvinyltransferase 2
R50_v2_0963	70072835	1.5	0.866025	0.75	0.433013	1.25	0.433013	conserved protein of unknown function
R50_v2_0964	70072836	5	1.41421	4.5	2.5	6.75	2.27761	putative integral inner membrane protein (small basic protein)
R50_v2_0965	70072837	8.75	1.78536	10.25	2.16506	13	4.63681	Cell division protein FtsA
R50_v2_0966	70072838	38.75	4.54835	37.75	8.25757	44	11.2027	cell-division initiation protein
R50_v2_0967	70072839	0	0	0	0	0.25	0.433013	membrane protein of unknown function
R50_v2_0968	70072840	14.25	4.91808	7.75	3.03109	7.5	1.11803	RNA polymerase sporulation-specific sigma-29 factor (sigma-E)
R50_v2_0969	70072841	2.5	2.06155	1	0.707107	0.75	0.829156	RNA polymerase sporulation-specific sigma factor (sigma-G)
R50_v2_0970	70072842	0	0	0	0	0	0	Stage II sporulation protein R
R50_v2_0971	70072843	1	1.73205	0	0	0.75	0.433013	essential sporulation protein
R50_v2_0972	70072844	0.75	0.433013	0	0	0.25	0.433013	Polyphenol oxidase
R50_v2_0973	70072845	4.25	0.433013	5.5	0.866025	7.5	2.95804	Pyridoxal phosphate homeostasis protein
R50_v2_0974	70072846	8.25	3.03109	9.5	2.06155	19.75	7.1894	Cell division protein SepF
R50_v2_0975	70072847	13	4.30116	12.5	5.72276	19.5	5.40833	YggT family protein
R50_v2_0976	70072848	31.25	5.76086	39.75	8.78564	47	10.9772	cell-division initiation protein
R50_v2_0977	70072849	7.5	0.866025	10.75	4.38035	9.75	2.58602	isoleucyl-tRNA synthetase
R50_v2_0978	70072850	13.5	4.03113	16.5	4.03113	19.25	4.3229	Lipoprotein signal peptidase
R50_v2_0979	70072851	0.5	0.5	0.75	0.433013	1	0.707107	pseudouridylate synthase
R50_v2_0980	70072852	12.75	4.20565	13.5	6.80074	12.5	2.95804	Small-conductance mechanosensitive channel
R50_v2_0981	70072853	0.5	0.5	0.5	0.5	1	0	Alpha-glucosidase
R50_v2_0982	70072854	0.25	0.433013	0.25	0.433013	0.75	0.829156	transcriptional attenuator and uracil phosphoribosyltransferase activity
R50_v2_0983	70072855	1.25	1.08972	2	1.22474	3	0.707107	aspartate carbamoyltransferase
R50_v2_0984	70072856	0	0	0	0	0.75	0.433013	Dihydroorotase
R50_v2_0985	70072857	3.25	1.47902	6.25	4.02337	4.75	2.04634	pyrimidine-specific carbamoyl-phosphate synthetase (small subunit, glutaminase subunit)
R50_v2_0986	70072858	3.5	1.11803	7	4.30116	6.5	1.65831	pyrimidine-specific carbamoyl-phosphate synthetase (large subunit)
R50_v2_0987	70072859	0	0	0	0	0	0	Dihydroorotate dehydrogenase B (NAD(+)), electron transfer subunit
R50_v2_0988	70072860	1.5	0.5	2.75	1.92029	3.25	1.29904	dihydroorotate dehydrogenase (catalytic subunit)
R50_v2_0989	70072861	0	0	0	0	0	0	Orotidine 5'-phosphate decarboxylase
R50_v2_0990	70072862	0.5	0.5	1.25	0.829156	0.75	0.433013	Orotate phosphoribosyltransferase
R50_v2_0991	70072863	5	0.707107	4	0.707107	5.25	2.16506	Fibronectin/fibrinogen-binding protein
R50_v2_0992	70072864	0.5	0.5	0.25	0.433013	0	0	Transcriptional regulator, LysR family
R50_v2_0993	70072865	0.5	0.866025	1.5	1.65831	0.5	0.5	protein of unknown function
R50_v2_0994	70072866	28	1.87083	28.25	8.67107	24.5	5.67891	MFS transporter
R50_v2_0995	70072867	2.25	2.86138	2.25	0.433013	1.5	1.11803	conserved protein of unknown function
R50_v2_0996	70072868	5.25	0.829156	5.25	1.78536	7	1.58114	pyruvate kinase
R50_v2_0997	70072869	4.25	0.433013	6.25	3.4187	8	1.73205	D-alanine aminotransferase
R50_v2_0998	70072870	1	0.707107	1.25	0.829156	2.5	1.11803	tRNA (cytidine(34)-2'-O)-methyltransferase
R50_v2_0999	70072871	0.75	0.433013	0.75	0.829156	0.5	0.5	Sodium:proton exchanger
R50_v2_1000	70072872	5.5	5.5	48.5	34.8533	57.5	40.4629	protein of unknown function
R50_v2_1001	70072873	25.25	16.8282	240.75	208.769	138	90.3355	Rieske domain-containing protein
R50_v2_1002	70072874	42	31.4245	407.75	357.604	246.25	188.958	menaquinol:cytochrome c oxidoreductase (cytochrome b subunit)
R50_v2_1003	70072875	22.5	16.1941	216	194.741	155.25	119.297	Cytochrome c domain-containing protein
R50_v2_1004	70072876	2	0.707107	1	0	3	0.707107	Endonuclease III
R50_v2_1005	70072877	1.75	1.29904	0.75	0.433013	1.5	0.5	conserved protein of unknown function
R50_v2_1006	70072878	12.25	3.11247	9.25	2.58602	11.5	1.65831	Aspartate aminotransferase
R50_v2_1007	70072879	3.5	0.866025	2.25	0.433013	3.5	0.5	UDP-N-acetylmuramoylalanine--D-glutamate ligase
R50_v2_1008	70072880	13	3.08221	10	1.87083	10.25	2.58602	ribosome-associated GTPase
R50_v2_1009	70072881	1	0.707107	0.75	0.433013	0.75	0.433013	DNA polymerase III alpha subunit
R50_v2_1010	70072882	19.75	6.13901	14.5	5.40833	16	5.91608	conserved membrane protein of unknown function
R50_v2_1011	70072883	13.5	3.20156	6	2.54951	7.5	3.57071	membrane protein of unknown function
R50_v2_1012	70072884	27.25	24.0975	10.5	7.01783	9.25	4.49305	conserved protein of unknown function
R50_v2_1013	70072885	13	3.08221	6.25	1.92029	5.25	2.27761	conserved membrane protein of unknown function
R50_v2_1014	70072886	115.25	12.9687	68.5	17.4714	73.75	18.4983	conserved protein of unknown function
R50_v2_1015	70072887	4.5	2.69258	4.25	3.49106	6	1.22474	conserved protein of unknown function
R50_v2_1016	70072888	171.5	37.2928	98	26.2583	110.75	2.16506	ADP-ribose pyrophosphatase
R50_v2_1017	70072889	4.25	2.77263	2.25	0.433013	4	1.58114	TetR/AcrR family transcriptional regulator
R50_v2_1018	70072890	0.5	0.866025	2.75	2.58602	2.25	0.829156	conserved protein of unknown function
R50_v2_1019	70072891	2.25	1.29904	2	0.707107	1.5	0.5	P-type calcium transport ATPase (sporulation)
R50_v2_1020	70072892	0	0	0	0	0	0	exported protein of unknown function
R50_v2_1021	70072893	0.25	0.433013	0	0	0.25	0.433013	exported protein of unknown function
R50_v2_1022	70072894	2	1.22474	1.5	1.11803	3.25	0.433013	Diaminopimelate epimerase
R50_v2_1023	70072895	16.25	3.34477	17	4.74342	16.25	1.29904	DedA family protein
R50_v2_1024	70072896	56.75	4.96865	54	19.5192	64.5	10.7819	Putative regulatory protein Teth39_1325
R50_v2_1025	70072897	9.5	4.15331	6.25	0.829156	5.5	4.38748	DNA-directed RNA polymerase subunit omega
R50_v2_1026	70072898	10	1.87083	11.5	2.06155	13.75	3.76663	Phosphopantothenoylcysteine decarboxylase / Phosphopantothenate--cysteine ligase
R50_v2_1027	70072899	1.25	0.433013	1.75	0.433013	2.75	0.433013	Primosomal protein N'
R50_v2_1028	70072900	2.75	1.78536	3	2.44949	3.5	1.11803	putative Spore coat protein
R50_v2_1029	70072901	0.25	0.433013	0.25	0.433013	0.25	0.433013	protein of unknown function
R50_v2_1030	70072902	0	0	0	0	0	0	protein of unknown function
R50_v2_1031	70072903	4.75	4.96865	2.5	2.17945	2.5	1.80278	conserved protein of unknown function
R50_v2_1032	70072904	0.25	0.433013	0.75	0.829156	1.25	0.829156	membrane protein of unknown function
R50_v2_1033	70072905	5.5	0.866025	7.25	4.60299	7.25	1.47902	membrane protein of unknown function
R50_v2_1034	70072906	4.75	1.78536	5.5	2.06155	6.75	1.78536	conserved exported protein of unknown function
R50_v2_1035	70072907	0.25	0.433013	1	0	1.25	0.829156	protein of unknown function
R50_v2_1036	70072908	0	0	0	0	0	0	protein of unknown function
R50_v2_1037	70072909	0	0	0	0	0	0	protein of unknown function
R50_v2_1038	70072910	0	0	0	0	0	0	protein of unknown function
R50_v2_1039	70072911	1	1.73205	0	0	0.75	0.829156	protein of unknown function
R50_v2_1040	70072912	0	0	0	0	0	0	protein of unknown function
R50_v2_1041	70072913	2.25	1.47902	1.75	0.829156	2.25	1.78536	protein of unknown function
R50_v2_1042	70072914	0	0	0	0	0	0	protein of unknown function
R50_v2_1043	70072915	3	1	2.5	2.06155	4.75	1.78536	putative IMPACT family member YvyE
R50_v2_1044	70072916	3.25	2.16506	3.25	0.829156	3.5	1.11803	fragment of threonyl-tRNA synthetase (part 1)
R50_v2_1045	70072917	7.5	4.92443	3	2.23607	8.75	2.16506	fragment of threonyl-tRNA synthetase (part 2)
R50_v2_1046	70072918	5.5	1.5	4.25	1.63936	5.5	0.866025	fragment of threonyl-tRNA synthetase (part 3)
R50_v2_1047	70072919	0	0	0	0	0	0	protein of unknown function
R50_v2_1048	70072920	2.5	1.11803	4.5	0.5	5	1.58114	protein of unknown function
R50_v2_1049	70072921	20.5	9.01388	53.75	30.6298	73.25	44.3135	putative polysulfide reductase chain A
R50_v2_1050	70072922	15.75	8.43727	31.25	12.9687	42.5	20.4022	Putative polysulfide reductase chain B/dimethyl sulfoxide reductase iron-sulfur subunit B (fragment)
R50_v2_1051	70072923	29.5	18.527	61	35.2065	75.75	35.6607	Polysulfide reductase chain C
R50_v2_1052	70072924	0	0	0	0	0	0	protein of unknown function
R50_v2_1053	70072925	4.25	4.08503	3.5	2.5	4	1.22474	protein of unknown function
R50_v2_1054	70072926	13.5	6.80074	25.5	14.1156	35.25	8.78564	protein of unknown function
R50_v2_1055	70072927	1	1.73205	1.25	2.16506	0	0	protein of unknown function
R50_v2_1056	70072928	0	0	0	0	0	0	protein of unknown function
R50_v2_1057	70072929	0.5	0.5	0.5	0.5	0	0	protein of unknown function
R50_v2_1058	70072930	0	0	0	0	0	0	protein of unknown function
R50_v2_1059	70072931	0	0	0.5	0.5	0.5	0.5	protein of unknown function
R50_v2_1060	70072932	0.75	1.29904	0.75	1.29904	1	1	protein of unknown function
R50_v2_1061	70072933	296.75	106.161	484.25	146.488	452	65.3797	HypC/HybG/HupF family hydrogenase formation chaperone
R50_v2_1062	70072934	117.25	45.4223	204.5	109.906	265.25	76.998	Carbamoyltransferase, hydrogen maturation protein
R50_v2_1063	70072935	51.5	24.4591	109.75	76.5225	128.25	41.6256	Sec-independent protein translocase protein TatA
R50_v2_1064	70072936	101.25	61.3693	284.5	200.85	402.25	187.158	Hydrogenase small subunit
R50_v2_1065	70072937	125	76.3315	327.5	230.972	412.5	188.481	Hydrogenase large subunit
R50_v2_1066	70072938	232.75	100.238	475.25	218.788	531	227.907	Cytochrome b subunit
R50_v2_1067	70072939	279	113.998	448	196.485	465.5	185.958	Hydrogenase maturation protein
R50_v2_1068	70085274	106.75	42.3283	213.5	129.469	166.25	71.5904	Hydrogenase accessory protein
R50_v2_1069	70085275	13.25	2.86138	17.5	11.0567	28.25	10.6154	4Fe-4S ferredoxin iron-sulfur binding domain-containing protein
R50_v2_1070	70072940	85.25	50.2214	131	79.9594	132.5	48.3761	conserved protein of unknown function
R50_v2_1071	70072941	18	13.5831	17.75	13.8992	20.5	4.55522	protein of unknown function
R50_v2_1072	70072942	176.5	62.9464	227.75	74.7241	287	58.0302	Hydrogenase maturation factor
R50_v2_1073	70072943	50.25	17.4553	66.25	19.1099	84.25	12.7549	Hydrogenase maturation factor
R50_v2_1074	70072944	19.5	4.15331	24	9.19239	29.75	8.04285	protein of unknown function
R50_v2_1075	70072945	99.5	39.3796	96.25	39.7138	111.5	17.8396	protein of unknown function
R50_v2_1076	70072946	82.5	25.5392	122.75	43.3842	112	11.6404	conserved protein of unknown function
R50_v2_1077	70072947	0	0	0	0	0	0	protein of unknown function
R50_v2_1078	70072948	64.5	30.7124	96.75	40.4622	83.5	9.63068	conserved membrane protein of unknown function
R50_v2_1079	70072949	0.75	1.29904	4.25	3.49106	7	2.91548	protein of unknown function
R50_v2_1080	70072950	8.75	3.89711	19.5	14.4309	11.75	2.94746	protein of unknown function
R50_v2_1081	70072951	71.75	30.752	136.5	52.012	148.5	14.5344	Carbamoyltransferase HypF2
R50_v2_1082	70072952	23.5	8.73212	38.25	10.4732	45.75	6.86932	Phosphoheptose isomerase
R50_v2_1083	70072953	4.5	3.20156	14.75	1.08972	16.25	7.11952	conserved protein of unknown function
R50_v2_1084	70072954	29	9.19239	46	12.9035	53.75	15.0395	Phosphoheptose isomerase
R50_v2_1085	70072955	2	1.22474	4.5	2.95804	2.75	1.29904	protein of unknown function
R50_v2_1086	70072956	0.25	0.433013	0.75	0.829156	0.25	0.433013	exported protein of unknown function
R50_v2_1087	70072957	0.5	0.5	0.25	0.433013	0.25	0.433013	protein of unknown function
R50_v2_1088	70072958	0	0	0	0	0	0	protein of unknown function
R50_v2_1089	70072959	0	0	0	0	0.5	0.5	protein of unknown function
R50_v2_1090	70072960	0	0	0	0	0	0	protein of unknown function
R50_v2_1091	70072961	0	0	0.25	0.433013	0.25	0.433013	membrane protein of unknown function
R50_v2_1092	70072962	2.5	0.5	0.5	0.5	0.5	0.5	protein of unknown function
R50_v2_1093	70072963	0	0	0	0	0	0	protein of unknown function
R50_v2_1094	70072964	0	0	0	0	0	0	protein of unknown function
R50_v2_1095	70072965	7.25	1.29904	5	1.58114	7.75	1.08972	putative Methyltransferase type 11
R50_v2_1096	70072966	2	0	3.75	0.433013	3	1.22474	protein of unknown function
R50_v2_1097	70072967	0	0	0	0	0	0	protein of unknown function
R50_v2_1098	70072968	0	0	0	0	0	0	protein of unknown function
R50_v2_1099	70072969	0.5	0.5	0.25	0.433013	0	0	conserved membrane protein of unknown function
R50_v2_1100	70072970	0	0	0	0	0.75	0.433013	conserved protein of unknown function
R50_v2_1101	70072971	0.25	0.433013	0	0	0.5	0.5	protein of unknown function
R50_v2_1102	70072972	2	0.707107	1.5	1.11803	1.75	0.829156	conserved protein of unknown function
R50_v2_1103	70072973	154.75	33.372	102	36.256	94.5	7.82624	conserved protein of unknown function
R50_v2_1104	70072974	0	0	0	0	0	0	membrane protein of unknown function
R50_v2_1105	70072975	43	15.4434	31.25	14.4287	27.25	10.5208	DrsE domain-containing protein
R50_v2_1106	70072976	0.25	0.433013	1	0.707107	1	0.707107	protein of unknown function
R50_v2_1107	70072977	0	0	0	0	0	0	protein of unknown function
R50_v2_1108	70072978	0	0	0	0	0	0	protein of unknown function
R50_v2_1109	70072979	0.5	0.5	0.25	0.433013	0.25	0.433013	Resolvase YneB
R50_v2_1110	70072980	0	0	0	0	0	0	protein of unknown function
R50_v2_1111	70072981	0	0	0	0	0	0	protein of unknown function
R50_v2_1112	70072982	0	0	0	0	0	0	protein of unknown function
R50_v2_1113	70072983	0	0	0	0	0	0	protein of unknown function
R50_v2_1114	70072984	0	0	0	0	0	0	protein of unknown function
R50_v2_1115	70072985	0.75	0.829156	1.25	0.433013	1	0.707107	DsbD_2 domain-containing protein
R50_v2_1116	70072986	1	0.707107	2.5	0.866025	1.75	0.433013	conserved membrane protein of unknown function
R50_v2_1117	70072987	19.5	5.5	25.25	6.79614	36.25	8.43727	formyltetrahydrofolate hydrolase
R50_v2_1118	70072988	9.5	2.69258	11.75	3.89711	8.5	1.5	MFS transporter
R50_v2_1119	70072989	0.25	0.433013	0.5	0.5	1	0.707107	Putative 6-phosphogluconolactonase
R50_v2_1120	70072990	0.75	0.433013	0.75	0.829156	1.25	0.433013	conserved protein of unknown function
R50_v2_1121	70072991	15	4.30116	23	9.27362	23.75	3.4187	glucose-6-phosphate 1-dehydrogenase
R50_v2_1122	70072992	10.25	2.94746	18	2.91548	15.5	2.69258	Putative 6-phosphogluconate dehydrogenase
R50_v2_1123	70072993	12.75	4.20565	19.5	6.53835	19.75	3.34477	Transaldolase
R50_v2_1124	70072994	1.5	1.11803	1	0.707107	1.5	0.866025	ROK family protein
R50_v2_1125	70072995	68.5	14.7733	127.5	54.2149	122.25	5.30919	glutamine synthetase
R50_v2_1126	70072996	0	0	0.5	0.866025	0	0	membrane protein of unknown function
R50_v2_1127	70072997	1.5	0.866025	13	8.91628	4.5	2.06155	Ferrous iron transport permease EfeU
R50_v2_1128	70072998	0.75	0.433013	0.5	0.5	0.5	0.866025	putative Gluconokinase
R50_v2_1129	70072999	5.5	0.866025	6.25	1.78536	9.25	2.58602	DNA polymerase I
R50_v2_1130	70073000	0	0	0.5	0.5	0.25	0.433013	Formamidopyrimidine-DNA glycosylase
R50_v2_1131	70073001	7.5	4.55522	8.25	3.26917	12.5	3.5	conserved protein of unknown function
R50_v2_1132	70073002	0	0	0.25	0.433013	0	0	putative SBP_bac_5 domain-containing protein
R50_v2_1133	70073003	0	0	0	0	0.25	0.433013	dephosphocoenzyme A kinase
R50_v2_1134	70073004	1.75	0.829156	1.75	1.08972	2.25	1.08972	Soluble lytic murein transglycosylase precursor
R50_v2_1135	70073005	3.75	3.03109	1.5	1.5	5	1.22474	protein of unknown function
R50_v2_1136	70073006	4.75	1.08972	4.25	0.829156	5.75	2.04634	Homoserine dehydrogenase
R50_v2_1137	70073007	0.5	0.5	0.5	0.5	0.25	0.433013	Vanomycin resistance protein VanB
R50_v2_1138	70073008	9	1	4.75	3.76663	6	0.707107	Uncharacterized oxidoreductase YuiH
R50_v2_1139	70073009	29.75	7.85414	28.75	6.60965	31.25	6.25999	conserved protein of unknown function
R50_v2_1140	70073010	6.75	0.829156	4.5	1.5	5.75	1.92029	HD_domain domain-containing protein
R50_v2_1141	70073011	27	4.06202	37.75	7.49583	37.25	2.86138	acetyl-CoA carboxylase subunit (biotin carboxylase subunit)
R50_v2_1142	70073012	127	24.6779	112	2.54951	109.25	12.7549	Alkaline shock protein 23
R50_v2_1143	70073013	11	4.30116	6.5	3.20156	14.5	3.64005	Transcription antitermination protein NusB
R50_v2_1144	70073014	0.75	0.433013	0.5	0.866025	1.5	0.5	Peptidase_M22 domain-containing protein
R50_v2_1145	70073015	0.25	0.433013	0.75	0.829156	0.25	0.433013	methylenetetrahydrofolate dehydrogenase; methenyltetrahydrofolate cyclohydrolase
R50_v2_1146	70073016	2.5	0.5	2	1.87083	2.25	0.433013	Exodeoxyribonuclease 7 large subunit
R50_v2_1147	70073017	2.25	2.48747	4.75	2.77263	1.75	1.08972	Exodeoxyribonuclease 7 small subunit
R50_v2_1148	70073018	3.25	1.29904	3	1.22474	2.25	0.433013	farnesyl diphosphate synthase
R50_v2_1149	70073019	14.75	2.38485	13.75	3.96074	17	3.08221	1-deoxyxylulose-5-phosphate synthase
R50_v2_1150	70073020	1	0.707107	0.75	0.433013	1.75	1.29904	putative 2'-O-ribose RNA methyltransferase
R50_v2_1151	70073021	11	1.87083	8.5	2.5	16.25	1.92029	NAD kinase
R50_v2_1152	70073022	2	1	2.25	0.433013	5	1.73205	transcriptional regulator (AhrC(ArgR)-arginine)
R50_v2_1153	70073023	1	0.707107	0.5	0.5	1.25	1.08972	DNA repair protein RecN
R50_v2_1154	70073024	9	4.1833	10	2.44949	12	3.24037	Divergent PAP2 family protein
R50_v2_1155	70073025	2.25	3.89711	2	3.4641	2.5	1.65831	protein of unknown function
R50_v2_1156	70073026	1.5	1.11803	1.75	0.829156	2.5	0.866025	Galactosyldiacylglycerol synthase
R50_v2_1157	70073027	0	0	0	0	0	0	Stage IV sporulation protein B
R50_v2_1158	70073028	58.5	25.1843	71	27.6225	109.25	13.0264	response regulator, phosphorylated in response to complex YlbF/YmcA/YaaT
R50_v2_1159	70073029	4.75	0.829156	8	2.73861	13.75	4.43706	branched-chain amino acid dehydrogenase
R50_v2_1160	70073030	6.5	2.59808	6.75	3.26917	9	2.23607	conserved protein of unknown function
R50_v2_1161	70073031	1.25	1.63936	0.25	0.433013	3.25	1.78536	conserved protein of unknown function
R50_v2_1162	70073032	7.75	3.69966	7.25	2.86138	9	1.87083	ADP-ribose pyrophosphatase
R50_v2_1163	70073033	0.25	0.433013	0.25	0.433013	0.5	0.5	Stage II sporulation protein M (SpoIIM)
R50_v2_1164	70073034	13	3	15	4.06202	19.25	3.26917	L-alanine dehydrogenase (NAD-dependent)
R50_v2_1165	70073035	2.75	0.829156	2.5	2.06155	3.25	0.829156	site-specific tyrosine recombinase for chromosome partitioning
R50_v2_1166	70073036	2.75	1.08972	2	0.707107	2.25	0.433013	1,5-phosphopentomutase
R50_v2_1167	70073037	2.75	1.29904	2	1.87083	2.25	1.08972	D-alanyl-D-alanine carboxypeptidase
R50_v2_1168	70073038	0.75	0.433013	0.5	0.5	0.75	0.829156	Transcriptional regulator, TraR/DksA family
R50_v2_1169	70073039	5	2.23607	6.75	2.38485	7.5	2.5	CoB--CoM heterodisulfide reductase subunit C
R50_v2_1170	70073040	2	0.707107	3.25	1.92029	3.5	1.11803	CCG domain-containing protein
R50_v2_1171	70073041	5.75	0.433013	4.25	0.433013	4.75	0.829156	FAD-dependent pyridine nucleotide-disulfide oxidoreductase
R50_v2_1172	70073042	1	1	0.5	0.866025	0.75	0.433013	conserved protein of unknown function
R50_v2_1173	70073043	1.75	1.08972	1.75	0.433013	1	0	conserved protein of unknown function
R50_v2_1174	70073044	0.5	0.866025	0	0	0	0	Glycine cleavage system H protein 3
R50_v2_1175	70073045	2.5	1.11803	1.5	0.5	2.5	1.11803	Sulfur reduction protein DsrE
R50_v2_1176	70073046	4	1	1.75	0.829156	3.25	0.829156	Electron transfer flavoprotein, beta subunit
R50_v2_1177	70073047	1.25	0.829156	1	0.707107	1	0.707107	Electron transfer flavoprotein, alpha subunit
R50_v2_1178	70073048	1.5	0.5	2	1	2.75	0.829156	putative iron-sulfur-binding oxidoreductase FadF
R50_v2_1179	70073049	0.25	0.433013	0	0	0	0	protein of unknown function
R50_v2_1180	70073050	0	0	0	0	0	0	protein of unknown function
R50_v2_1181	70073051	0.25	0.433013	0.75	1.29904	0	0	anti-sigma F factor antagonist (spoIIAA-2); anti sigma b factor antagonist RsbV
R50_v2_1182	70073052	1.25	1.29904	1	0.707107	1.75	0.829156	anti-sigma factor (antagonist of sigma(F)) and serine kinase
R50_v2_1183	70073053	2.75	0.433013	1.5	1.11803	3.25	0.829156	RNA polymerase sporulation-specific sigma factor (sigma-F)
R50_v2_1184	70073054	0	0	0.75	1.29904	0.75	0.829156	putative Dodecin
R50_v2_1185	70073055	0.5	0.5	0	0	0	0	mechanosensitive channel; stage V sporulation protein AC
R50_v2_1186	70073056	0	0	0	0	0	0	stage V sporulation protein AD (uptake of pyridine-2,6-dicarboxylic acid)
R50_v2_1187	70073057	0	0	0	0	0	0	spore germinant protein
R50_v2_1188	70073058	2	1.87083	1.25	0.829156	2.25	0.829156	Stage V sporulation protein AE (SpoVAE)
R50_v2_1189	70073059	6.75	0.829156	6.25	2.16506	7.75	1.92029	meso-2,6-diaminopimelate decarboxylase
R50_v2_1190	70073060	1.25	0.433013	0.5	0.5	1.5	0.866025	Peptidase_M50 domain-containing protein
R50_v2_1191	70073061	0	0	0	0	0.5	0.5	conserved protein of unknown function
R50_v2_1192	70073062	3.5	1.65831	3.75	2.58602	3	0	Segregation and condensation protein B
R50_v2_1193	70073063	0.5	0.5	0	0	0	0	protein of unknown function
R50_v2_1194	70073064	4.5	2.06155	4.75	2.16506	2	1.41421	Uncharacterized spore protein YtfJ
R50_v2_1195	70073065	1	0.707107	0.75	0.829156	0.75	0.433013	Non-homologous end joining protein Ku
R50_v2_1196	70073066	1	0.707107	0.25	0.433013	0.75	0.433013	DNA_LIGASE_A3 domain-containing protein
R50_v2_1197	70073067	1.25	0.433013	1	0.707107	1.25	0.433013	ATP-dependent DNA ligase clustered with Ku protein, LigD
R50_v2_1198	70073068	1.25	0.433013	1.25	1.08972	2.25	0.433013	Uncharacterized ATP-dependent helicase YqhH
R50_v2_1199	70073069	0	0	0.25	0.433013	0.25	0.433013	protein of unknown function
R50_v2_1200	70073070	1.25	0.829156	1	0.707107	2	0.707107	Glutaredoxin-like domain protein
R50_v2_1201	70073071	6	2.34521	6.5	2.06155	9.5	2.5	Pantothenate synthetase
R50_v2_1202	70073072	3.75	1.08972	4.75	2.94746	5.5	2.69258	spore maturation protein
R50_v2_1203	70073073	6.25	2.86138	3.5	1.11803	2.75	1.08972	spore maturation protein
R50_v2_1204	70073074	4.5	1.5	0.25	0.433013	1.25	0.829156	YjgF_endoribonc domain-containing protein
R50_v2_1205	70073075	1.25	0.433013	0.75	0.829156	0.75	0.433013	Ribosomal large subunit pseudouridine synthase B
R50_v2_1206	70073076	8	2.91548	4	1.41421	6.25	2.94746	Nicotinate phosphoribosyltransferase
R50_v2_1207	70073077	1.75	0.829156	1	0	1.5	0.866025	protein of unknown function
R50_v2_1208	70073078	803	168.893	683.75	315.205	474.25	81.4444	conserved protein of unknown function
R50_v2_1209	70073079	34	12.083	40.75	5.58458	39.5	7.43303	chorismate mutase
R50_v2_1210	70073080	5	1	5.25	2.04634	6.5	1.5	cytidylate kinase
R50_v2_1211	70073081	1.25	0.829156	1.75	0.829156	1.75	0.433013	1-acyl-sn-glycerol-3-phosphate acyltransferase
R50_v2_1212	70073082	161.5	37.8451	144.5	27.7624	146.25	15.3684	30S ribosomal protein S1
R50_v2_1213	70073083	9.5	2.5	8.75	2.27761	7.5	0.5	GTPase essential for ribosome 50S subunit assembly (maturation of the 50S subunit central protoberance)
R50_v2_1214	70073084	0	0	0.25	0.433013	1	0	Glycerol-3-phosphate dehydrogenase [NAD(P)+] 1
R50_v2_1215	70073085	9	4.58258	6	1.87083	7.5	1.80278	morphogenetic stage IV sporulation protein
R50_v2_1216	70073086	2.25	0.433013	2	0.707107	2.25	0.433013	oligopeptide ABC transporter (permease)
R50_v2_1217	70073087	1.75	0.433013	1.5	0.5	1.75	0.829156	ABC transmembrane type-1 domain-containing protein
R50_v2_1218	70073088	3.5	1.11803	4.5	1.80278	6.5	0.866025	SBP_bac_5 domain-containing protein
R50_v2_1219	70073089	0	0	0	0	0	0	transposase
R50_v2_1220	70073090	0	0	0	0	0	0	Resolvase YneB
R50_v2_1221	70073091	29	10.2713	36.25	24.0351	46	25.807	conserved protein of unknown function
R50_v2_1222	70073092	1.75	1.08972	3.5	1.5	3	0.707107	conserved protein of unknown function
R50_v2_1223	70073093	8.5	2.69258	14	2.91548	20	3.67423	Putrescine aminotransferase
R50_v2_1224	70073094	16.25	5.06828	29	8.74643	38	3.24037	Polyketide_cyc domain-containing protein
R50_v2_1225	70073095	49.25	13.5716	60	19.0919	129	12.1861	S-adenosylmethionine decarboxylase
R50_v2_1226	70073096	20	4.52769	25	6.2849	44	7.17635	nucleoside diphosphate kinase
R50_v2_1227	70073097	0.25	0.433013	0.5	0.866025	1.25	0.829156	Metallophosphoesterase
R50_v2_1228	70073098	2	0	4	1.58114	7	2.54951	putative 6-oxopurine nucleoside phosphorylase
R50_v2_1229	70073099	4.75	2.04634	5	2.12132	10	1.73205	S-inosyl-L-homocysteine hydrolase
R50_v2_1230	70073100	1.25	0.433013	0.5	0.5	1.75	0.433013	5-methylthioadenosine/S-adenosylhomocysteine deaminase
R50_v2_1231	70073101	0.25	0.433013	0	0	0.75	0.829156	PaaI family thioesterase
R50_v2_1232	70073102	0.5	0.5	0.5	0.5	1	0.707107	conserved protein of unknown function
R50_v2_1233	70073103	0	0	0.25	0.433013	0	0	Alpha-ribazole phosphatase
R50_v2_1234	70073104	0	0	0.25	0.433013	0	0	DinG family ATP-dependent helicase YoaA
R50_v2_1235	70073105	2.5	1.11803	2	1	4.25	1.47902	5'-nucleotidase SurE
R50_v2_1236	70073106	0	0	0.5	0.866025	0.25	0.433013	Small, acid-soluble spore protein, alpha/beta type
R50_v2_1237	70073107	0	0	0	0	0	0	conserved membrane protein of unknown function
R50_v2_1238	70073108	1.25	0.433013	1.25	1.29904	1	0	putative NodB homology domain-containing protein
R50_v2_1239	70073109	0	0	0	0	0	0	Small acid-soluble spore protein
R50_v2_1240	70073110	68.5	22.7431	38.25	4.81534	48.25	9.31061	protein of unknown function
R50_v2_1241	70073111	4.5	0.5	2.5	2.06155	5.25	3.69966	NUDIX hydrolase
R50_v2_1242	70073112	0.25	0.433013	0.25	0.433013	0.25	0.433013	TPR_REGION domain-containing protein
R50_v2_1243	70073113	3.25	0.433013	2.5	0.5	2.75	1.29904	tRNA-2-methylthio-N(6)-dimethylallyladenosine synthase
R50_v2_1244	70073114	0.25	0.433013	0.25	0.433013	0	0	Osmosensitive K+ channel histidine kinase KdpD
R50_v2_1245	70073115	1	0.707107	0.25	0.433013	0.75	0.433013	DNA-binding response regulator in two-component regulatory system with KdpD
R50_v2_1246	70073116	3.5	1.11803	7.75	4.76314	5	1.22474	Osmosensitive K+ channel histidine kinase KdpD
R50_v2_1247	70073117	0	0	0	0	1	0	conserved membrane protein of unknown function
R50_v2_1248	70073118	4.5	1.11803	4.75	2.86138	3.25	1.29904	Glycoside hydrolase
R50_v2_1249	70073119	764.25	259.539	934.25	187.448	718.5	160.246	ribosomal protein S2
R50_v2_1250	70073120	17.5	2.59808	30.5	7.66485	25.75	6.2998	Elongation factor Ts
R50_v2_1251	70073121	28	11.7686	66	8.74643	61.25	5.58458	uridylate kinase
R50_v2_1252	70073122	27.25	3.96074	29	5.09902	31.75	2.94746	ribosome recycling factor
R50_v2_1253	70073123	11.25	1.29904	16.5	2.87228	19.75	4.3229	undecaprenyl pyrophosphate synthase
R50_v2_1254	70073124	1.5	0.5	2.75	1.47902	4.25	0.829156	Phosphatidate cytidylyltransferase
R50_v2_1255	70073125	22.5	3.20156	21	4.84768	22.5	1.11803	Sporulation integral membrane protein YtvI
R50_v2_1256	70073126	22.75	3.96074	14.25	3.63146	16.5	2.69258	1-deoxy-D-xylulose-5-phosphate reductoisomerase
R50_v2_1257	70073127	8.25	3.03109	4.5	2.17945	6.75	2.27761	Membrane-associated zinc metalloprotease
R50_v2_1258	70073128	24.75	4.49305	17.75	2.86138	21	2.54951	4-hydroxy-3-methylbut-2-en-1-yl diphosphate synthase (1-hydroxy-2-methyl-2-(E)-butenyl 4-diphosphate synthase)
R50_v2_1259	70073129	31.5	5.12348	24	3.39116	31.5	3.64005	Proline--tRNA ligase
R50_v2_1260	70073130	22	5.38516	12.75	2.68095	19	1.87083	Glyco_trans_2-like domain-containing protein
R50_v2_1261	70073131	2.5	0.5	1.25	0.829156	2	0.707107	putative DNA-directed DNA polymerase
R50_v2_1262	70073132	8	2.82843	11.5	8.07775	12	1.87083	DNA polymerase III PolC-type
R50_v2_1263	70073133	70.5	13.6473	58.25	7.01338	64.75	6.97764	transcription translation coupling factor involved in Rho-dependent transcription termination
R50_v2_1264	70073134	0.25	0.433013	0.25	0.433013	0	0	conserved exported protein of unknown function
R50_v2_1265	70073135	2.75	1.78536	1.25	1.63936	2.5	2.06155	putative Ribosomal_L7Ae domain-containing protein
R50_v2_1266	70073136	34.75	10.779	24.25	3.89711	25	3.74166	Translation initiation factor IF-2
R50_v2_1267	70073137	1.5	0.5	2.75	1.08972	5.75	2.27761	pre-ribosomal (17S) RNA binding factor A
R50_v2_1268	70073138	0.25	0.433013	0.25	0.433013	0	0	tRNA pseudouridine synthase B
R50_v2_1269	70073139	1.75	0.433013	2.25	1.29904	1.75	0.829156	FMN adenylyltransferase,Riboflavin kinase
R50_v2_1270	70073140	1623.75	345.927	1286.5	388.416	1043.25	181.235	ribosomal protein S15 (BS18)
R50_v2_1271	70073141	32.75	3.76663	27.25	3.83243	38.5	7.08872	polynucleotide phosphorylase (PNPase)
R50_v2_1272	70073142	2	1	2	1.22474	2.5	0.866025	NodB homology domain-containing protein
R50_v2_1273	70073143	0	0	0.75	0.433013	0	0	NodB homology domain-containing protein
R50_v2_1274	70073144	0	0	0	0	0	0	conserved protein of unknown function
R50_v2_1275	70073145	10.25	5.35607	16	4.63681	14.25	6.45659	protein of unknown function
R50_v2_1276	70073146	5.5	1.5	2.5	2.06155	5.75	4.81534	Transcriptional regulator, contains XRE-family HTH domain
R50_v2_1277	70073147	1.5	0.5	1.75	0.829156	1.25	0.829156	cysteine synthase
R50_v2_1278	70073148	3.25	2.38485	2.5	2.06155	1.5	0.866025	protein of unknown function
R50_v2_1279	70073149	78.25	29.1237	55.5	16.225	58.75	5.11737	Usp domain-containing protein
R50_v2_1280	70073150	0.5	0.866025	1.25	0.433013	1.5	0.866025	protein of unknown function
R50_v2_1281	70073151	2	1.22474	2.5	1.11803	4.25	1.78536	protein of unknown function
R50_v2_1282	70073152	21	2.73861	15.25	1.92029	22.25	1.29904	Histidine kinase
R50_v2_1283	70073153	1.75	0.433013	2.75	1.47902	1.25	1.08972	protein of unknown function
R50_v2_1284	70073154	9	3.16228	14.25	9.85837	14.5	2.06155	putative membrane transporter protein PD_1894
R50_v2_1285	70073155	4	0.707107	5.5	2.5	6	1.41421	aconitate hydratase (bifunctional aconitase)
R50_v2_1286	70073156	1.5	0.5	0.75	0.829156	1.25	0.829156	Amidase domain-containing protein
R50_v2_1287	70073157	200.25	62.3834	246	29.6985	161.75	24.4374	Inorganic pyrophosphatase
R50_v2_1288	70073158	8	1.22474	9.25	3.96074	9.25	1.29904	conserved membrane protein of unknown function
R50_v2_1289	70073159	1	0.707107	1	0	1.75	0.829156	Ribonuclease BN
R50_v2_1290	70073160	0	0	0.25	0.433013	0	0	putative membrane transporter protein
R50_v2_1291	70073161	1.25	0.829156	2.25	1.92029	2.5	0.866025	conserved membrane protein of unknown function
R50_v2_1292	70073162	4.75	3.19179	15.5	10.9659	11.75	2.86138	protein of unknown function
R50_v2_1293	70073163	9.75	2.27761	8.5	2.29129	10.75	3.76663	protein of unknown function
R50_v2_1294	70073164	1	0.707107	0.75	0.829156	2.25	0.829156	Putative SOS response-associated peptidase
R50_v2_1295	70073165	48.25	8.13557	25.25	6.72216	50.25	3.34477	DNA-binding transcriptional activator DevR/DosR
R50_v2_1296	70073166	1.75	1.29904	1.25	1.08972	2.25	0.433013	conserved protein of unknown function
R50_v2_1297	70073167	2.5	1.80278	1	1	3	2.34521	Low molecular weight protein-tyrosine-phosphatase
R50_v2_1298	70073168	8.5	3.90512	8	4.30116	11	1.87083	Peptidyl-prolyl cis-trans isomerase
R50_v2_1299	70073169	1.75	1.08972	2.75	0.829156	5	1.41421	DHHA1 domain-containing protein
R50_v2_1300	70073170	0	0	0	0	0.75	1.29904	protein of unknown function
R50_v2_1301	70073171	0.25	0.433013	0	0	0.75	0.433013	protein of unknown function
R50_v2_1302	70073172	2.5	1.5	2.25	0.829156	3.25	0.829156	SSD domain-containing protein
R50_v2_1303	70073173	5.5	4.03113	3	1.58114	4.75	2.16506	protein of unknown function
R50_v2_1304	70073174	5.5	1.80278	6.75	1.47902	8.75	2.68095	Tetrathionate reductase subunit C (1.8.99.-)
R50_v2_1305	70073175	7.75	1.92029	6.5	2.29129	8.5	2.29129	EamA/RhaT family transporter
R50_v2_1306	70073176	1.75	1.08972	3.25	2.16506	3.25	2.58602	protein of unknown function
R50_v2_1307	70073177	2	1.58114	2.5	1.5	4	1.22474	protein of unknown function
R50_v2_1308	70073178	10	2.54951	15.25	8.8706	19.75	8.28779	protein of unknown function
R50_v2_1309	70073179	0	0	0	0	0	0	protein of unknown function
R50_v2_1310	70073180	3.5	1.5	5	3.39116	6.5	1.11803	putative conserved membrane protein
R50_v2_1311	70073181	4.5	1.11803	6.25	1.08972	6	1.22474	Cobalt-zinc-cadmium resistance protein
R50_v2_1312	70073182	0.5	0.5	0.5	0.5	0.75	0.829156	NAD-dependent epimerase/dehydratase
R50_v2_1313	70073183	0	0	0	0	0	0	protein of unknown function
R50_v2_1314	70073184	0	0	0	0	0.25	0.433013	protein of unknown function
R50_v2_1315	70073185	14	1.58114	16	6.67083	17.25	2.04634	cytochrome bb' ubiquinol oxidase, subunit I
R50_v2_1316	70073186	2	0.707107	2	1.22474	2.5	0.5	cytochrome bb' ubiquinol oxidase subunit II
R50_v2_1317	70073187	1.25	0.433013	51.75	50.8988	2	1.22474	Nitrite reductase (NO-forming)
R50_v2_1318	70073188	0	0	0	0	0	0	exported protein of unknown function
R50_v2_1319	70073189	0	0	0.5	0.5	0	0	conserved protein of unknown function
R50_v2_1320	70073190	0	0	1.5	1.65831	0.25	0.433013	Nitrous oxide reductase maturation transmembrane protein NosY
R50_v2_1321	70073191	0	0	0.25	0.433013	0	0	ABC transporter-like protein
R50_v2_1322	70073192	0.75	0.829156	0	0	0.5	0.5	Nitrous oxide reductase maturation protein NosD
R50_v2_1323	70073193	0	0	0	0	0	0	protein of unknown function
R50_v2_1324	70073194	0.5	0.5	0.25	0.433013	0	0	MFS transporter
R50_v2_1325	70073195	0.75	1.29904	0	0	0	0	protein of unknown function
R50_v2_1326	70073196	1.25	1.08972	0.5	0.5	1.25	1.08972	protein of unknown function
R50_v2_1327	70073197	0	0	0.75	1.29904	0.25	0.433013	protein of unknown function
R50_v2_1328	70073198	194	27.313	74.75	61.7915	134.75	16.6189	cysteine synthase
R50_v2_1329	70073199	249.25	55.881	87.5	65.1939	189.25	41.4932	MFS transporter
R50_v2_1330	70073200	0.5	0.5	0.5	0.5	1.25	1.08972	PfkB domain-containing protein
R50_v2_1331	70073201	8	0.707107	4.5	1.65831	10.25	3.63146	citrate synthase I
R50_v2_1332	70073202	6.75	0.829156	3.75	1.47902	14.5	3.20156	transcriptional regulator CitR (LysR family)
R50_v2_1333	70073203	14	1.87083	4.5	2.06155	42	3.24037	FAD-dependent glycine oxidase-like protein
R50_v2_1334	70073204	8.5	2.87228	2.5	1.5	26.5	7.79423	ThiF domain-containing protein
R50_v2_1335	70073205	13	3.31662	7.5	2.5	42.75	7.69334	hydroxyethylthiazole phosphate synthetase (thiamine biosynthesis)
R50_v2_1336	70073206	1.25	1.29904	0	0	4	2.54951	Thiamine biosynthesis protein ThiS
R50_v2_1337	70073207	0.75	0.829156	0.25	0.433013	3.5	2.06155	Thiamine-phosphate synthase
R50_v2_1338	70073208	0.25	0.433013	0.25	0.433013	0.25	0.433013	Putative deoxyribonuclease YcfH
R50_v2_1339	70073209	0	0	0.25	0.433013	0	0	conserved protein of unknown function
R50_v2_1340	70073211	36.25	5.11737	35.25	7.59523	51	10.1242	RNA polymerase sigma-70 factor, ECF subfamily
R50_v2_1341	70073210	0.5	0.5	0.5	0.5	1.25	0.433013	conserved protein of unknown function
R50_v2_1342	70073212	0.25	0.433013	0	0	1.5	0.5	putative Sterol-binding protein
R50_v2_1343	70073213	0	0	0	0	0	0	conserved protein of unknown function
R50_v2_1344	70073214	1.5	0.866025	1.25	0.433013	1.25	0.433013	conserved membrane protein of unknown function
R50_v2_1345	70073215	7.25	0.829156	7.75	1.78536	11	0.707107	LexA repressor
R50_v2_1346	70073216	3.25	1.47902	3	1.22474	3.25	0.829156	Aluminum resistance protein
R50_v2_1347	70073217	40.5	12.7377	36.5	23.1355	49	11.2916	protein of unknown function
R50_v2_1348	70073218	0.5	0.866025	0.5	0.5	0.25	0.433013	protein of unknown function
R50_v2_1349	70073219	0	0	0	0	0	0	membrane protein of unknown function
R50_v2_1350	70073220	0	0	0	0	0	0	G domain-containing protein
R50_v2_1351	70073221	8.5	1.5	5.75	2.58602	7.25	2.48747	Homoserine kinase (modular protein)
R50_v2_1352	70073222	0.5	0.5	0.75	1.29904	1	1.73205	mother cell sporulation ATPase
R50_v2_1353	70073223	33.5	6.68954	21.25	4.96865	23	3	threonine synthase
R50_v2_1354	70073224	0.75	0.433013	0.25	0.433013	0.5	0.5	putative Gamma-D-glutamyl-meso-diaminopimelate peptidase
R50_v2_1355	70073225	0.75	0.433013	1	0.707107	1	1	delta(2)-isopentenylpyrophosphate tRNA-adenosine transferase
R50_v2_1356	70073226	0.5	0.5	0.75	0.829156	0.75	0.433013	DNA mismatch repair protein MutL
R50_v2_1357	70073227	2	0.707107	2	0.707107	2.25	0.433013	DNA mismatch repair protein MutS
R50_v2_1358	70073228	13	2.54951	12	2.82843	14	4.30116	putative Transcription repressor NadR
R50_v2_1359	70073229	1.75	0.829156	2	1.87083	2.75	0.829156	putative Uncharacterized membrane protein YngC
R50_v2_1360	70073230	0	0	0	0	0	0	membrane protein of unknown function
R50_v2_1361	70073231	0.5	0.5	0	0	0.75	0.433013	Glycoside hydrolase
R50_v2_1362	70073232	6	0.707107	8.25	3.11247	9.25	2.16506	putative cytosol aminopeptidase
R50_v2_1363	70073233	8.75	1.29904	10	1.58114	11	3.67423	putative Membrane dipeptidase
R50_v2_1364	70073234	28.5	6.18466	23	6.12372	27.25	3.63146	2'3' and 3'5' cyclic nucleotide monophosphates phosphodiesterase involved in biofilm formation
R50_v2_1365	70073235	83	8.51469	76	18.0139	93.5	16.6508	conserved protein of unknown function
R50_v2_1366	70073236	1.5	0.5	2	1.22474	1.5	1.11803	Regulatory protein RecX
R50_v2_1367	70073237	49.75	10.9173	41	7.38241	49.75	2.94746	multifunctional SOS repair factor
R50_v2_1368	70073238	38.25	6.05702	34	3.937	37.25	4.02337	Cold-shock DEAD-box protein A
R50_v2_1369	70073239	11.75	3.26917	10.5	2.59808	15.5	2.29129	Putative competence-damage inducible protein
R50_v2_1370	70073240	13	1.73205	9.75	1.47902	9.75	1.63936	AAA domain-containing protein
R50_v2_1371	70073241	7	0.707107	6	0.707107	4.25	1.78536	conserved protein of unknown function
R50_v2_1372	70073242	0	0	0	0	0	0	CDP-diacylglycerol--glycerol-3-phosphate 3-phosphatidyltransferase
R50_v2_1373	70073243	7	2.54951	7	1.73205	8.75	2.48747	Ribosomal protein S12 methylthiotransferase RimO
R50_v2_1374	70073244	3.5	1.5	2.75	0.829156	2	0	NodB homology domain-containing protein
R50_v2_1375	70073245	1.5	0.5	0.25	0.433013	0.75	0.433013	D-alanyl-D-alanine carboxypeptidase
R50_v2_1376	70073246	10	4.63681	6.75	1.92029	9.5	1.11803	putative Helix-turn-helix domain-containing protein
R50_v2_1377	70073247	20	3.53553	11.75	2.38485	15.25	1.29904	asparaginyl-tRNA synthetase
R50_v2_1378	70073248	272.5	78.3725	186	22.5278	212.5	50.3513	Peptidase S16
R50_v2_1379	70073249	19.25	3.11247	16.75	4.02337	25	8.57321	protein of unknown function
R50_v2_1380	70073250	0.5	0.5	1	0	1.25	0.433013	protein of unknown function
R50_v2_1381	70073251	6.75	2.48747	4.75	1.92029	5.5	1.11803	Cell division protein FtsK
R50_v2_1382	70073252	0	0	0	0	0	0	Undecaprenyl-diphosphatase
R50_v2_1383	70073253	0	0	0	0	0	0	conserved protein of unknown function
R50_v2_1384	70073254	3	1.87083	2	0	0.75	0.433013	protein export-enhancing protease (spore outgrowth)
R50_v2_1385	70073256	0	0	0	0	0	0	Sporulation protein
R50_v2_1386	70073255	0.5	0.5	0.25	0.433013	0	0	conserved protein of unknown function
R50_v2_1387	70073257	91.25	5.11737	110.75	41.2333	69	4.41588	ribonuclease J1
R50_v2_1388	70073258	1	1.22474	0	0	0.5	0.5	putative 4a-hydroxytetrahydrobiopterin dehydratase
R50_v2_1389	70073259	18.25	7.04894	13.5	4.82183	23.5	7.92149	Oxygen regulatory protein NreC
R50_v2_1390	70073260	4	2.54951	0.5	0.866025	1.75	0.829156	protein of unknown function
R50_v2_1391	70073261	0	0	0	0	0	0	Asparagine synthetase [glutamine-hydrolyzing] 3
R50_v2_1392	70073262	1.25	0.433013	0.5	0.5	2.25	0.433013	4-aminobutyrate aminotransferase
R50_v2_1393	70073263	6.5	1.11803	5.5	1.11803	10	0.707107	conserved protein of unknown function
R50_v2_1394	70073264	3.25	1.08972	2.75	1.47902	3.5	1.5	putative Lipopolysaccharide N-acetylglucosaminyltransferase
R50_v2_1395	70073265	0.25	0.433013	0.25	0.433013	0.25	0.433013	Lipoate-protein ligase A
R50_v2_1396	70073266	0	0	0	0	0.25	0.433013	conserved protein of unknown function
R50_v2_1397	70073267	0	0	0	0	0.25	0.433013	Nudix hydrolase domain-containing protein
R50_v2_1398	70073268	14.25	6.2998	31.75	16.3153	37	14.1244	conserved protein of unknown function
R50_v2_1399	70073269	1	0.707107	4.25	3.34477	2	1.58114	putative HTH cro/C1-type domain-containing protein
R50_v2_1400	70073270	0.75	0.433013	0.25	0.433013	0.75	0.433013	F420-0:Gamma-glutamyl ligase
R50_v2_1401	70073271	92.25	20.0546	118	41.5512	127.25	18.4577	Fructose-bisphosphate aldolase
R50_v2_1402	70073272	4.25	3.83243	1.5	0.5	2	0.707107	conserved protein of unknown function
R50_v2_1403	70073273	0.25	0.433013	0	0	0	0	protein of unknown function
R50_v2_1404	70073274	0	0	0	0	0	0	protein of unknown function
R50_v2_1405	70073275	0	0	0	0	0	0	conserved protein of unknown function
R50_v2_1406	70073276	0.5	0.866025	0.25	0.433013	0.25	0.433013	Stage III sporulation protein AE
R50_v2_1407	70073277	0	0	0	0	0.75	0.433013	Stage III sporulation protein AD
R50_v2_1408	70073278	2	1.41421	0.75	1.29904	1.25	0.433013	Stage III sporulation protein AC
R50_v2_1409	70073279	0	0	0	0	0	0	protein of unknown function
R50_v2_1410	70073280	0.25	0.433013	0	0	0.25	0.433013	Stage III sporulation protein AA
R50_v2_1411	70073281	14.75	1.47902	11	5.52268	12	2.34521	conserved protein of unknown function
R50_v2_1412	70073282	104.25	52.1458	95.75	28.2522	98.5	14.0089	elongation factor P
R50_v2_1413	70073283	0.5	0.5	1	0.707107	2.5	0.5	aminopeptidase (Met-Xaa and Xaa-Pro, Xaa-Pro-Xaa)
R50_v2_1414	70073284	2.25	1.63936	2	0.707107	3	1.58114	3-dehydroquinate dehydratase, type II
R50_v2_1415	70073285	45	8.21584	38	14.1951	46.25	10.0343	serine hydroxymethyltransferase
R50_v2_1416	70073286	17.25	4.20565	13.75	1.29904	20	2.44949	fragment of glycine decarboxylase, PLP-dependent, subunit (protein P) of glycine cleavage complex (part 2)
R50_v2_1417	70073287	2.75	0.433013	0.75	0.829156	1.75	0.433013	fragment of glycine decarboxylase, PLP-dependent, subunit (protein P) of glycine cleavage complex (part 1)
R50_v2_1418	70073288	32.25	19.0049	26.75	11.9033	25	6.08276	glycine cleavage complex lipoylprotein
R50_v2_1419	70073289	6.5	1.11803	3.5	0.866025	9.25	1.63936	aminomethyltransferase (glycine cleavage system protein T)
R50_v2_1420	70073290	2.25	0.433013	1.25	0.829156	1.75	0.829156	3-dehydroquinate synthase
R50_v2_1421	70073291	2	1.22474	1	1.22474	3	1.22474	Shikimate kinase
R50_v2_1422	70073292	6.25	1.92029	3.75	1.47902	6.5	3.3541	chorismate synthase
R50_v2_1423	70073293	0	0	0	0	0	0	membrane protein of unknown function
R50_v2_1424	70073294	4.5	1.11803	3	1.58114	4.75	2.27761	Shikimate 5-dehydrogenase I alpha
R50_v2_1425	70073295	23.5	3.57071	21	6.44205	25.5	7.15891	phosphatase (active on GMP and Glc-6-P)
R50_v2_1426	70073296	0	0	0	0	0	0	protein of unknown function
R50_v2_1427	70073297	201.75	47.4519	116.25	36.5197	195.5	20.8026	sulfur mobilizing ABC protein, ATPase
R50_v2_1428	70073298	29.75	7.88591	17.75	11.2556	33.75	8.3179	Iron-sulfur cluster assembly protein SufD
R50_v2_1429	70073299	20.5	5.31507	12.75	7.3951	26.5	4.38748	cysteine desulfurase
R50_v2_1430	70073300	92	12.9808	55.5	24.8747	90.25	9.65337	iron-sulfur cluster assembly sulfur-transfer protein [Zn(2+)-dependent]
R50_v2_1431	70073301	501	76.9773	252.75	110.717	367.25	38.3691	FeS cluster formation scaffold protein
R50_v2_1432	70073302	301.5	65.8654	154.75	91.0395	237	21.9886	(2Fe-2S)-binding protein
R50_v2_1433	70073303	4.25	2.58602	4	2.54951	6	1.41421	conserved protein of unknown function
R50_v2_1434	70073304	9.25	1.92029	4.75	1.29904	8.75	2.68095	protein of unknown function
R50_v2_1435	70073305	0.25	0.433013	0.25	0.433013	0	0	fragment of altronate hydrolase (part 1)
R50_v2_1436	70073306	0	0	0	0	0	0	fragment of altronate hydrolase (part 2)
R50_v2_1437	70073307	5.75	1.47902	3.25	1.63936	6	1.87083	protein of unknown function
R50_v2_1438	70073308	0.75	0.829156	0.25	0.433013	0.25	0.433013	RNA polymerase sigma-28 factor
R50_v2_1439	70073309	8.5	1.11803	5.5	2.29129	7.25	1.63936	Thiamine biosynthesis protein thiI
R50_v2_1440	70073310	2.75	1.08972	2.25	0.829156	4.5	1.5	conserved protein of unknown function
R50_v2_1441	70073311	4.5	2.29129	3.75	2.68095	5.5	1.65831	A/G-specific adenine glycosylase
R50_v2_1442	70073312	7.25	1.78536	5.25	2.27761	7.25	2.86138	conserved membrane protein of unknown function
R50_v2_1443	70073313	0	0	0	0	0	0	Cytochrome c biogenesis protein CcdA
R50_v2_1444	70073314	0	0	0	0	0	0	protein of unknown function
R50_v2_1445	70073315	0	0	0	0	0	0	protein of unknown function
R50_v2_1446	70073316	2.5	1.5	2.25	1.08972	2.75	0.829156	Endolytic murein transglycosylase
R50_v2_1447	70073317	412.75	113.988	368	99.2371	338.5	26.9861	pre-16S ribosomal RNA maturation enzyme (modular protein)
R50_v2_1448	70073318	90	19.0526	55.25	10.7092	49.75	13.0839	conserved protein of unknown function
R50_v2_1449	70073319	9.75	2.38485	10	1.87083	9	2.54951	alanyl-tRNA synthetase
R50_v2_1450	70073320	0	0	0	0	0	0	putative transport protein YrrI
R50_v2_1451	70073321	0	0	0	0	0	0	conserved protein of unknown function
R50_v2_1452	70073322	4.5	5.02494	4.25	3.26917	3.5	1.65831	conserved protein of unknown function
R50_v2_1453	70073323	1	0.707107	0.75	0.829156	0	0	putative PRC domain-containing protein
R50_v2_1454	70073324	13.5	2.29129	7.25	4.08503	11.25	3.69966	tRNA-specific 2-thiouridylase MnmA
R50_v2_1455	70073325	26.5	11.6726	26	9.30054	31.25	7.59523	Rrf2 family transcriptional regulator
R50_v2_1456	70073326	11	1.22474	12.75	3.49106	14	2.23607	Succinate dehydrogenase, flavoprotein subunit
R50_v2_1457	70073327	12	1.41421	12.5	4.03113	14.5	3.04138	Succinate dehydrogenase, iron-sulfur subunit
R50_v2_1458	70073328	2.5	1.5	3.5	1.5	3.75	1.29904	conserved membrane protein of unknown function
R50_v2_1459	70073329	8.75	3.49106	5.75	4.20565	9	4.24264	Succinate dehydrogenase, cytochrome b556 subunit
R50_v2_1460	70073330	8.75	3.11247	5.75	3.03109	9.5	2.29129	AAA domain-containing protein
R50_v2_1461	70073331	134.25	18.5388	105	20.4573	136	9.27362	thioredoxin
R50_v2_1462	70073332	14.5	5.59017	16.75	2.48747	11.25	2.86138	conserved protein of unknown function
R50_v2_1463	70073333	13	3.53553	14.5	10.6419	12.5	1.11803	conserved membrane protein of unknown function
R50_v2_1464	70073334	9.25	1.78536	7.25	1.29904	8.5	1.5	aspartyl-tRNA synthetase, promiscuous (also recognizes tRNAasn)
R50_v2_1465	70073335	0.75	0.829156	0.5	0.5	0.5	0.866025	gly-tRNA(Ala) deacylase / D-Tyr-tRNATyr deacylase
R50_v2_1466	70073336	40	10.247	29	5.91608	28.75	2.58602	GTP pyrophosphokinase (RelA/SpoT)
R50_v2_1467	70073337	0.25	0.433013	0.25	0.433013	0.5	0.5	conserved protein of unknown function
R50_v2_1468	70073338	22.75	6.94172	40.75	21.545	36.75	4.3229	fragment of protein-export membrane protein (part 2)
R50_v2_1469	70073339	46.5	9.23309	80.25	4.49305	60.75	10.639	fragment of protein-export membrane protein (part 1)
R50_v2_1470	70073340	0.75	0.433013	1.5	1.11803	2.75	0.433013	Selenocysteine-specific elongation factor
R50_v2_1471	70073341	40.5	13.8112	49.5	15.3379	73.25	14.8724	Thioredoxin reductase
R50_v2_1472	70073342	2.25	0.829156	4	1.41421	10.75	4.81534	putative Lipid II isoglutaminyl synthase (glutamine-hydrolyzing) subunit MurT
R50_v2_1473	70073343	56.5	16.6358	73	12.227	58.75	13.1791	putative transcriptional repressor of catechol dioxygenase
R50_v2_1474	70073344	4.5	0.5	3	2	5.25	2.86138	4-hydroxy-tetrahydrodipicolinate reductase
R50_v2_1475	70073345	33.75	7.15454	24.75	7.49583	25.75	5.62917	conserved membrane protein of unknown function
R50_v2_1476	70073346	4	3.39116	3.75	3.34477	3.75	1.92029	conserved protein of unknown function
R50_v2_1477	70073347	13	2.34521	18.75	10.4253	20	6.81909	putative Cytochrome c-type biogenesis protein CcmC, heme lyase for CcmE
R50_v2_1478	70073348	0.75	0.829156	1.25	1.08972	1.75	1.08972	ABC transporter involved in cytochrome c biogenesis, CcmB subunit
R50_v2_1479	70073349	1.25	1.08972	1.75	0.829156	2.25	1.29904	Heme ABC exporter ATP-binding protein CcmA
R50_v2_1480	70073350	0.75	0.829156	2	1.22474	2	0.707107	conserved exported protein of unknown function
R50_v2_1481	70073351	0	0	0	0	0	0	protein of unknown function
R50_v2_1482	70073352	6.75	2.77263	17.25	12.0701	16.75	8.22724	Cytochrome c heme lyase subunit CcmF
R50_v2_1483	70073353	14.5	1.5	35.75	20.216	33.5	14.4309	Cytochrome C biogenesis protein CcmE
R50_v2_1484	70073354	16	2.91548	12	1.22474	16	1.22474	Calcium-transporting ATPase
R50_v2_1485	70073355	0	0	0	0	0	0	protein of unknown function
R50_v2_1486	70073356	0.5	0.866025	0	0	0	0	protein of unknown function
R50_v2_1487	70073357	3.75	0.829156	3.5	2.69258	2	0.707107	protein of unknown function
R50_v2_1488	70073358	6.25	4.43706	5	2.34521	5.25	2.38485	protein of unknown function
R50_v2_1489	70073359	8	1.87083	7	6.40312	5.5	3.5	Glutamate racemase
R50_v2_1490	70073360	26.25	9.22971	24.25	10.779	19	3.08221	Phosphoesterase
R50_v2_1491	70073361	45.5	6.18466	47.75	18.8729	53	12.1861	protein of unknown function
R50_v2_1492	70073362	2.75	1.92029	1.25	0.829156	0.75	0.433013	protein of unknown function
R50_v2_1493	70073363	1	0	17	17.3638	1.75	1.47902	Major facilitator superfamily MFS_1
R50_v2_1494	70073364	0	0	0	0	0.5	0.5	putative DNA-3-methyladenine glycosylase II
R50_v2_1495	70073365	0	0	0	0	0.25	0.433013	protein of unknown function
R50_v2_1496	70073366	2.25	1.29904	3.25	1.92029	3	1	Nitrate/nitrite transporter
R50_v2_1497	70073367	0	0	0.5	0.866025	0	0	Carbonic anhydrase (modular protein)
R50_v2_1498	70073368	7.75	5.11737	17.5	11.0114	13.25	4.14578	nitrate reductase (gamma subunit)
R50_v2_1499	70073369	0	0	0.25	0.433013	0	0	Nitrate reductase molybdenum cofactor assembly chaperone
R50_v2_1500	70073370	1.25	1.08972	9.5	8.07775	3.5	2.06155	nitrate reductase (beta subunit)
R50_v2_1501	70073371	3.5	1.11803	22.5	21.1483	4.25	2.27761	nitrate reductase (alpha subunit)
R50_v2_1502	70073372	1	1	3.5	3.57071	2	1.58114	putative Hemerythrin domain-containing protein
R50_v2_1503	70073373	2.75	1.92029	38	36.3387	3	2.12132	conserved protein of unknown function
R50_v2_1504	70073374	10.25	4.08503	11.25	5.80409	8	2.54951	putative membrane transporter protein
R50_v2_1505	70073375	5.5	1.11803	8.5	3.5	11	3	Peptidase S9 prolyl oligopeptidase active site domain protein
R50_v2_1506	70073376	0	0	0.75	1.29904	0.5	0.5	protein of unknown function
R50_v2_1507	70073377	20	4.30116	35.5	13.6107	32.75	7.49583	ADP-ribose pyrophosphatase YjhB, NUDIX family
R50_v2_1508	70073378	0	0	0	0	0.25	0.433013	conserved membrane protein of unknown function
R50_v2_1509	70073379	0.5	0.5	0.25	0.433013	0.5	0.5	putative Histidine kinase
R50_v2_1510	70073380	1	0.707107	0.5	0.5	1	0	Transcriptional regulatory protein TcrA
R50_v2_1511	70073381	0	0	0	0	0.25	0.433013	protein of unknown function
R50_v2_1512	70073382	1	0.707107	0.5	0.5	1.75	0.829156	protein of unknown function
R50_v2_1513	70073383	7	2.91548	6.5	3.27872	7.75	2.68095	conserved protein of unknown function
R50_v2_1514	70073384	38.25	19.2662	113	92.3472	142	88.8116	protein of unknown function
R50_v2_1515	70073385	65	13.6931	90.5	55.464	148	82.7194	protein of unknown function
R50_v2_1521	70073391	26	4.30116	26	1.87083	28.5	3.64005	DsbD domain-containing protein
R50_v2_1522	70073392	4.25	1.08972	3	1.58114	4.5	1.5	aspartokinase I (alpha and beta subunits)
R50_v2_1523	70073393	30.75	6.41775	27.75	7.79022	31.5	5.67891	aspartate-semialdehyde dehydrogenase
R50_v2_1524	70073394	18	7.24569	16.5	5.59017	19.75	4.81534	spore dipicolinate synthase subunit B
R50_v2_1525	70073395	0	0	0	0	0	0	Hydroxyacid dehydrogenase
R50_v2_1526	70073396	0	0	0	0	0	0	protein of unknown function
R50_v2_1527	70073397	1.5	1.11803	0.25	0.433013	1.5	0.5	conserved protein of unknown function
R50_v2_1528	70073398	0.25	0.433013	0.5	0.866025	0.5	0.866025	PRC domain-containing protein
R50_v2_1529	70073399	0	0	0	0	0	0	exported protein of unknown function
R50_v2_1530	70073400	0	0	0	0	0	0	exported protein of unknown function
R50_v2_1531	70073401	2.5	2.87228	9	11.8954	9.25	1.92029	protein of unknown function
R50_v2_1532	70073402	2.5	0.5	2.75	1.08972	2.75	0.829156	Insulinase family protein
R50_v2_1533	70073403	33.75	8.49632	19	1.22474	36.75	5.80409	protein of unknown function
R50_v2_1534	70073404	223.25	23.9204	75.75	18.2945	111.25	14.7542	serine protein kinase (involved in sporulation)
R50_v2_1535	70073405	55	5.24404	16.25	5.76086	29	2.82843	putative Stage V sporulation protein R
R50_v2_1536	70073406	30.75	4.81534	8.5	3.84057	18.5	1.11803	conserved protein of unknown function
R50_v2_1537	70073407	0	0	0	0	0	0	protein of unknown function
R50_v2_1538	70073408	6	3.08221	5.75	2.48747	13.5	1.5	Phosphoenolpyruvate carboxylase
R50_v2_1539	70073409	1.5	0.5	1.75	0.829156	2.75	1.47902	Phosphate transport system regulatory protein PhoU
R50_v2_1540	70073410	95	54.7312	102.5	22.9401	152.5	11.7154	Flavin-dependent thymidylate synthase
R50_v2_1541	70073411	12.75	5.88961	14.75	4.3229	32.5	5.89491	gamma-glutamyl phosphate reductase
R50_v2_1542	70073412	29.5	14.9248	27.25	4.26468	38	13.0192	Glutamate 5-kinase
R50_v2_1543	70073413	9	4.84768	4.75	2.58602	8.25	6.0156	protein of unknown function
R50_v2_1544	70073414	6	0.707107	5.75	0.433013	8	1.22474	conserved protein of unknown function
R50_v2_1545	70073415	23.75	6.45659	19.25	7.42883	27	5.33854	Iron transporter
R50_v2_1546	70073416	29.75	4.02337	18	7.10634	32.5	7.39932	Toprim domain-containing protein
R50_v2_1547	70073417	2.25	0.829156	3.75	1.47902	5	0.707107	Ammonium transporter
R50_v2_1548	70073418	11.75	6.79614	10.5	2.87228	11.75	4.76314	conserved protein of unknown function
R50_v2_1549	70073419	24.5	6.34429	22.5	5.85235	20	4.1833	Heme-dependent peroxidase
R50_v2_1550	70073420	104.75	43.5165	81.25	10.3531	83	6.96419	Ferredoxin--NADP reductase 2
R50_v2_1551	70073421	108	15.3786	63.25	24.9437	48	11.6404	putative NADH-quinone oxidoreductase subunit F 2
R50_v2_1552	70073422	6.5	2.06155	5.5	0.866025	9.5	3.20156	conserved protein of unknown function
R50_v2_1553	70073423	4	1	2.75	1.47902	5	2	putative 3-alpha,7-alpha,12-alpha-trihydroxy-5-beta-cholest-24-enoyl-CoA hydratase
R50_v2_1554	70073424	20.25	3.69966	21.5	7.79423	30.25	5.06828	protein of unknown function
R50_v2_1555	70073425	12	3.16228	10.25	6.45659	10.25	2.27761	AB hydrolase-1 domain-containing protein
R50_v2_1556	70073426	4.75	1.47902	3	1.87083	2.75	0.829156	exported protein of unknown function
R50_v2_1557	70073427	0.25	0.433013	0	0	0.25	0.433013	putative Editing domain of threonyl-tRNA synthetase
R50_v2_1558	70073428	52.25	11.4537	55	18.3576	64	10.5119	conserved protein of unknown function
R50_v2_1559	70073429	4.75	2.86138	42.25	31.0594	61	45.0222	protein of unknown function
R50_v2_1560	70073430	22.25	15.6744	191.5	162.76	242	180.376	exported protein of unknown function
R50_v2_1561	70073431	1	1	13.5	12.2577	31	29.0086	LSU ribosomal protein L27p, mitochondrial
R50_v2_1562	70073432	0.75	0.433013	0.5	0.5	0.75	0.829156	NAD(P)-dependent oxidoreductase
R50_v2_1563	70073433	1	1	0	0	1	0.707107	conserved protein of unknown function
R50_v2_1564	70073434	6.25	1.78536	6	1.87083	11.5	3.3541	conserved membrane protein of unknown function
R50_v2_1565	70073435	31.75	6.64737	30.25	7.91754	35	2.73861	putative lipid II flippase MurJ
R50_v2_1566	70073436	17.5	3.20156	14.25	3.76663	15.75	2.48747	Trehalose-6-phosphate synthase
R50_v2_1567	70073437	0.25	0.433013	0	0	0.75	0.433013	Trehalose-6-phosphate phosphatase
R50_v2_1568	70073438	2.75	1.78536	2.25	2.27761	1	0.707107	protein of unknown function
R50_v2_1569	70073439	33.25	6.49519	46	15.3786	26.5	3.77492	conserved membrane protein of unknown function
R50_v2_1570	70073440	9.25	1.08972	8.5	3.3541	8.25	1.78536	Long-chain fatty acid--CoA ligase
R50_v2_1571	70073441	4.5	2.59808	1.75	0.829156	1	0.707107	conserved membrane protein of unknown function
R50_v2_1572	70073442	505.75	336.526	315.75	169.687	164.25	12.4775	transcriptional regulator, GTP and BCAA-dependent
R50_v2_1573	70073443	15	1.22474	23.5	11.0793	22.5	1.11803	two-component ATP-dependent protease (ATPase and chaperone)
R50_v2_1574	70073444	4.75	1.29904	3.5	0.866025	5	1.58114	two-component ATP-dependent protease (N-terminal serine protease)
R50_v2_1575	70073445	0	0	0	0	0.5	0.5	protein of unknown function
R50_v2_1576	70073446	3	1.22474	0.75	0.829156	2	0.707107	Tyrosine recombinase xerC
R50_v2_1577	70073447	5	1.22474	4	1.22474	4.5	1.5	tRNA:m(5)U-54 methyltransferase
R50_v2_1578	70073448	13.5	3.27872	10.75	1.47902	13.25	2.86138	DNA topoisomerase I
R50_v2_1579	70073449	1	0.707107	1	0.707107	1.25	0.829156	Ribonuclease HII
R50_v2_1580	70073450	0.25	0.433013	0.75	0.829156	0.5	0.5	Ribosome biogenesis GTPase A
R50_v2_1581	70073451	57	15.4272	70.5	34.8246	46.5	3.90512	Signal peptidase I
R50_v2_1582	70073452	102.75	25.5086	139	62.2736	161.75	30.8413	ribosomal protein L19
R50_v2_1583	70073453	2.75	1.08972	4	1.22474	6.5	1.65831	tRNA(m1G37)methyltransferase
R50_v2_1584	70073454	1	0	1	0.707107	2.25	0.829156	Ribosome maturation factor RimM
R50_v2_1585	70073455	53.75	13.4048	54.75	17.5553	62.5	9.96243	ribosomal protein S16 (BS17)
R50_v2_1586	70073456	24.25	4.91808	28	7.64853	32	6.59545	signal recognition particle-like (SRP) GTPase
R50_v2_1587	70073457	0.25	0.433013	0.5	0.866025	1	0.707107	conserved protein of unknown function
R50_v2_1588	70073458	3.75	1.29904	6	2.54951	7.25	1.29904	signal recognition particle (docking protein)
R50_v2_1589	70073459	1	0	1	0.707107	1.75	0.829156	Chromosome partition protein Smc
R50_v2_1590	70073460	6.75	2.58602	11.5	4.92443	14	7.17635	regulator required for dehydratation of the spore core and assembly of the coat (stage V sporulation)
R50_v2_1591	70073461	41.5	5.02494	36.25	12.3364	43.5	4.92443	Multimodular transpeptidase-transglycosylase
R50_v2_1592	70073462	3.5	1.11803	3.5	2.59808	4.25	2.27761	protein of unknown function
R50_v2_1593	70073463	1.25	0.829156	3.25	1.08972	0.75	0.433013	RuBisCO operon transcriptional regulator
R50_v2_1594	70073464	0	0	0	0	0	0	protein of unknown function
R50_v2_1595	70073465	8	6.5192	25	16.0779	3.25	0.829156	Ribulose bisphosphate carboxylase small chain
R50_v2_1596	70073466	8.75	2.86138	34.5	25.3525	4.5	2.5	Ribulose bisphosphate carboxylase large chain
R50_v2_1597	70073467	6.5	4.38748	6.75	2.27761	4.5	1.11803	protein of unknown function
R50_v2_1598	70073468	0.25	0.433013	0	0	0.5	0.5	Stress-response A/B barrel domain-containing protein
R50_v2_1599	70073469	0.25	0.433013	0	0	0	0	Fructose-bisphosphate aldolase
R50_v2_1600	70073470	0	0	0	0	0.5	0.866025	protein of unknown function
R50_v2_1601	70073471	0	0	0	0	0	0	conserved protein of unknown function
R50_v2_1602	70073472	0	0	0	0	0	0	putative Proton-translocating NADH-quinone oxidoreductase, chain M
R50_v2_1603	70073473	0.5	0.866025	0	0	0.25	0.433013	protein of unknown function
R50_v2_1604	70073474	1	0.707107	1.5	0.866025	0.75	0.433013	putative enzyme
R50_v2_1605	70073475	1.75	0.433013	1.25	1.08972	2.25	0.433013	N5-carboxyaminoimidazole ribonucleotide synthase
R50_v2_1606	70073476	8	4.84768	4.5	2.17945	7.25	2.48747	N5-carboxyaminoimidazole ribonucleotide mutase
R50_v2_1607	70073477	1.25	0.433013	1.5	0.866025	2	1.22474	conserved protein of unknown function
R50_v2_1608	70073478	4	0.707107	3.25	1.63936	5.5	1.11803	ribonuclease III
R50_v2_1609	70073479	11	4.41588	16.75	5.93191	20.75	2.16506	beta-ketoacyl-acyl carrier protein synthase II (involved in pimelate synthesis)
R50_v2_1610	70073480	259.25	116.076	328	158.22	304	24.8697	acyl carrier protein
R50_v2_1611	70073481	35	5.52268	42.25	23.1989	47.25	9.03811	beta-ketoacyl-acyl carrier protein reductase
R50_v2_1612	70073482	1	0.707107	1.25	0.829156	1.75	0.829156	malonyl CoA:acyl carrier protein transacylase
R50_v2_1613	70073483	0.25	0.433013	0.25	0.433013	0.75	0.829156	conserved protein of unknown function
R50_v2_1614	70073484	2.5	1.11803	4.25	2.27761	4	1	beta-ketoacyl-acyl carrier protein synthase III 1
R50_v2_1615	70073485	2.75	0.829156	3.5	2.59808	3.75	0.829156	phosphate:acyl-ACP acyltransferase
R50_v2_1616	70073486	5.75	2.86138	8.25	4.54835	11.25	2.68095	transcription factor controlling fatty acid and phospholipid metabolism (FapR - malonyl-Coa)
R50_v2_1617	70073487	261.5	73.0907	304.75	85.5785	294	85.5307	50S ribosomal protein L32
R50_v2_1618	70073488	19.75	3.76663	19.5	9.39415	25.75	4.60299	conserved protein of unknown function
R50_v2_1619	70073489	1.25	1.08972	1.25	1.08972	1.75	1.29904	protein of unknown function
R50_v2_1620	70073490	13	3	9.75	3.11247	9	2.54951	protein of unknown function
R50_v2_1621	70073491	3.25	1.47902	2.75	1.29904	2.25	0.829156	Serine protease
R50_v2_1622	70073492	1.5	0.866025	0	0	0.75	0.433013	protein of unknown function
R50_v2_1623	70073493	30.5	7.15891	15	7.14143	15.25	3.49106	phosphopantetheine adenylyltransferase
R50_v2_1624	70073494	1	1.22474	0.5	0.866025	1.5	1.11803	16S rRNA (Guanine(966)-N(2))-methyltransferase RsmD
R50_v2_1625	70073495	0	0	0.5	0.5	0.25	0.433013	Chitooligosaccharide deacetylase
R50_v2_1626	70073496	0.25	0.433013	0	0	0	0	conserved membrane protein of unknown function
R50_v2_1627	70073497	1	0.707107	0	0	0.75	1.29904	conserved membrane protein of unknown function
R50_v2_1628	70073498	1.25	0.829156	0.75	0.433013	2.5	1.5	putative 2-phosphosulfolactate phosphatase
R50_v2_1629	70073499	5	1.58114	5	1.87083	5.75	2.86138	Phosphosulfolactate synthase
R50_v2_1630	70073500	1.25	0.829156	1.5	0.5	1.25	0.433013	putative efflux transporter
R50_v2_1631	70073501	2.25	1.29904	1.25	0.829156	2	1.87083	putative TlpA family protein disulfide reductase
R50_v2_1632	70073502	5	5.19615	2.25	3.89711	4.5	2.69258	protein of unknown function
R50_v2_1633	70073503	16.75	4.02337	5.75	2.16506	10.25	0.433013	Heme A synthase, cytochrome oxidase biogenesis protein Cox15-CtaA
R50_v2_1634	70073504	14.25	6.41775	10	4.63681	15.5	2.69258	conserved membrane protein of unknown function
R50_v2_1635	70073505	3	2	1	1	1	0.707107	Protoheme IX farnesyltransferase
R50_v2_1636	70073506	1.75	1.78536	1.25	2.16506	1.25	1.29904	protein of unknown function
R50_v2_1637	70073507	14.5	7.82624	5.75	1.08972	8	3.08221	putative Cytochrome C oxidase subunit III
R50_v2_1638	70073508	30	13.7659	16	7.54983	14.75	8.72855	Cytochrome C oxidase subunit I
R50_v2_1639	70073509	40.5	19.564	19.5	4.82183	24.75	17.8378	Cytochrome C oxidase subunit II
R50_v2_1640	70073510	45.5	25.0649	23.25	15.6585	33.25	30.9708	conserved protein of unknown function
R50_v2_1641	70073511	182.75	70.9837	98	24.2693	109.75	70.9414	protein of unknown function
R50_v2_1642	70073512	10	1.87083	6.75	1.78536	4.75	0.433013	MFS domain-containing protein
R50_v2_1643	70073513	11.25	6.41775	13	13.4722	9	3.53553	Small, acid-soluble spore protein alpha
R50_v2_1644	70073514	0.5	0.866025	0	0	0	0	protein of unknown function
R50_v2_1645	70073515	0.5	0.5	0.25	0.433013	0.25	0.433013	Metal-binding protein
R50_v2_1646	70073516	0.25	0.433013	0	0	0.25	0.433013	membrane protein of unknown function
R50_v2_1647	70073517	0.5	0.5	0.25	0.433013	0	0	protein of unknown function
R50_v2_1648	70073518	0	0	0	0	0	0	HTH cro/C1-type domain-containing protein
R50_v2_1649	70073519	0.5	0.5	1	1	0.25	0.433013	Germination protease
R50_v2_1650	70073520	0	0	0.25	0.433013	0.25	0.433013	Peptidoglycan glycosyltransferase
R50_v2_1651	70073521	3.75	1.92029	1.75	0.829156	2.5	0.866025	Stage V sporulation protein B
R50_v2_1652	70073522	52	16.9853	43.75	22.3872	43	12.1861	Thiol-disulfide isomerase or thioredoxin
R50_v2_1653	70073523	21.5	4.60977	19.25	4.02337	20.5	1.5	protein disaggregation chaperone
R50_v2_1654	70073524	13.5	3.57071	13.25	3.69966	12.5	1.11803	Molecular chaperone DnaJ
R50_v2_1655	70073525	59	5.61249	59.75	2.94746	58.5	6.34429	molecular chaperone, ATP-dependent
R50_v2_1656	70073526	52	18.9077	62.75	38.5835	48.5	9.06918	protein of unknown function
R50_v2_1657	70073527	0.5	0.5	1	0	0.75	0.829156	3-phosphoshikimate 1-carboxyvinyltransferase (5-enolpyruvoylshikimate-3-phosphate synthase)
R50_v2_1658	70073528	0	0	0	0	0	0	Arogenate dehydrogenase
R50_v2_1659	70073529	16.25	1.78536	18.75	4.96865	24.5	5.85235	Phospho-2-dehydro-3-deoxyheptonate aldolase
R50_v2_1660	70073530	251	37.182	234.75	111.428	310.5	55.0295	protein of unknown function
R50_v2_1661	70073531	0.75	1.29904	1.5	1.65831	1.75	1.08972	protein of unknown function
R50_v2_1662	70073532	1.5	0.5	1.25	0.433013	1.5	0.5	Tryptophan synthase alpha chain
R50_v2_1663	70073533	6	2.54951	6.25	1.92029	5.25	1.47902	tryptophan synthase (beta subunit)
R50_v2_1664	70073534	0.5	0.5	0	0	0	0	N-(5'-phosphoribosyl)anthranilate isomerase
R50_v2_1665	70073535	0.25	0.433013	1.25	1.08972	1	0	Indole-3-glycerol phosphate synthase
R50_v2_1666	70073536	0.5	0.5	0.75	0.829156	1	0.707107	anthranilate phosphoribosyltransferase
R50_v2_1667	70073537	0.75	0.433013	1.5	0.5	1.5	0.866025	4-amino-4-deoxychorismate synthase; anthranilate synthase (subunit II)
R50_v2_1668	70073538	2.5	0.5	3.5	0.5	2.25	0.433013	anthranilate synthase
R50_v2_1669	70073539	0.75	0.829156	0.75	0.433013	1	0	ATP-dependent DNA helicase RecG
R50_v2_1670	70073540	0	0	0	0	0.75	0.433013	putative DhaL domain-containing protein
R50_v2_1671	70073541	5.25	2.77263	3	1	3.75	1.08972	Putative alkaline-shock protein
R50_v2_1672	70073542	51.5	15.3216	74.25	31.7756	74.25	21.6953	50S ribosomal protein L28
R50_v2_1673	70073543	7.5	1.65831	7	2.73861	6.5	1.5	33 kDa chaperonin
R50_v2_1674	70073544	6.5	2.69258	5.25	2.27761	7.5	2.5	protein of unknown function
R50_v2_1675	70073545	0	0	0	0	0	0	protein of unknown function
R50_v2_1676	70073546	0.5	0.5	0.75	0.433013	1.25	0.433013	Small ribosomal subunit biogenesis GTPase RsgA
R50_v2_1677	70073547	4.75	1.08972	6	2.73861	6.5	2.17945	Serine/threonine protein kinase PrkC, regulator of stationary phase
R50_v2_1678	70073548	1.5	1.5	1	0.707107	1.75	1.47902	multitarget phosphorylated protein phosphatase
R50_v2_1679	70073549	0.75	0.433013	0.75	0.829156	1.75	0.433013	23S rRNA m2A2503 methyltransferase and tRNA A37 C2 methyltransferase
R50_v2_1680	70073550	5.25	1.47902	2.75	1.47902	5	0.707107	Ribosomal RNA small subunit methyltransferase B
R50_v2_1681	70073551	2.75	0.829156	2.75	2.04634	3	1	Methionyl-tRNA formyltransferase
R50_v2_1682	70073552	12	2.34521	9.25	4.02337	11	1.87083	protein of unknown function
R50_v2_1683	70073553	5.25	1.92029	9.5	5.02494	6.25	1.47902	GTP 3',8-cyclase
R50_v2_1684	70073554	16	4.74342	14.5	4.71699	10.5	1.5	Sulfur oxygenase/reductase
R50_v2_1685	70073555	3	1.87083	2	0.707107	7.75	2.68095	Biotin transporter
R50_v2_1686	70073556	162.75	14.3069	194.5	13.6839	168.75	41.6496	C4-dicarboxylate ABC transporter
R50_v2_1687	70073557	245.25	52.7133	339.5	87.1622	193.25	7.79022	Ribulose bisphosphate carboxylase small chain
R50_v2_1688	70073558	47.5	16.4697	58.25	28.4462	48.25	8.69986	Ribulose bisphosphate carboxylase large chain
R50_v2_1689	70073559	238.5	84.9309	136.5	23.6061	174.75	36.1827	ribulose-5-phosphate 3-epimerase
R50_v2_1690	70073560	451.75	83.8224	283.75	32.3448	352.75	60.4002	Phosphoribulokinase
R50_v2_1691	70073561	24.25	6.45659	29	10.9316	42	10.2225	transketolase
R50_v2_1692	70073562	57.25	11.7127	63.75	22.7637	87.75	18.1297	Transaldolase
R50_v2_1693	70073563	2	0	1.75	0.829156	2.5	1.5	oxoprolinase subunit A
R50_v2_1694	70073564	1	0	0	0	0.5	0.5	putative 5-oxoprolinase subunit C
R50_v2_1695	70073565	3.25	0.433013	4.75	3.34477	3	1.22474	L-5-oxoprolinase (ATP-dependent) subunit B
R50_v2_1696	70073566	13	4.63681	17.25	6.21993	22.75	6.2998	Diguanylate cyclase
R50_v2_1697	70073567	7.75	2.94746	10	2.23607	9.75	3.26917	L-methionine gamma-lyase
R50_v2_1698	70073568	5	1.22474	5.75	2.27761	6.25	1.47902	Multidrug ABC transporter ATPase
R50_v2_1699	70073569	0	0	0.25	0.433013	0.5	0.5	Para-aminobenzoate synthase, aminase component
R50_v2_1700	70073570	0.75	0.829156	0	0	2	1.22474	Aminodeoxychorismate lyase
R50_v2_1701	70073571	20.25	5.21416	13.75	7.29298	26.75	3.34477	conserved protein of unknown function
R50_v2_1702	70073572	22.5	6.98212	19.5	4.7697	22	3.67423	negative regulator of transcription of ribonucleotide reductase nrd genes and operons
R50_v2_1703	70073573	2.75	1.47902	1.5	1.5	2.25	0.433013	DrsE domain-containing protein
R50_v2_1704	70073574	0	0	1	1.73205	1.25	1.29904	protein of unknown function
R50_v2_1705	70073575	9.25	3.83243	6.75	2.94746	9.25	2.86138	conserved membrane protein of unknown function
R50_v2_1706	70073576	0	0	0	0	0	0	membrane protein of unknown function
R50_v2_1707	70073577	0	0	0	0	0	0	protein of unknown function
R50_v2_1708	70073578	0	0	0	0	0	0	Type II/IV secretion system ATP hydrolase TadA/VirB11/CpaF, TadA subfamily
R50_v2_1709	70073579	0	0	0	0	0	0	protein of unknown function
R50_v2_1710	70073580	0	0	0	0	0	0	protein of unknown function
R50_v2_1711	70073581	0	0	0	0	0	0	protein of unknown function
R50_v2_1712	70073582	0	0	0	0	0	0	protein of unknown function
R50_v2_1713	70073583	0	0	0	0	0	0	protein of unknown function
R50_v2_1714	70073584	0	0	0	0	0	0	conserved protein of unknown function
R50_v2_1715	70073585	0	0	0	0	0	0	conserved membrane protein of unknown function
R50_v2_1716	70073586	0	0	0	0	0	0	protein of unknown function
R50_v2_1717	70073587	0	0	0	0	0	0	protein of unknown function
R50_v2_1718	70073588	2	1.22474	1.25	1.29904	1	1.73205	Acyl-CoA thioesterase
R50_v2_1719	70073589	0	0	0	0	0	0	protein of unknown function
R50_v2_1720	70073590	0	0	0	0	0.5	0.866025	Menaquinone-specific isochorismate synthase
R50_v2_1721	70073592	4	2.73861	3.25	0.433013	3.75	2.48747	protein of unknown function
R50_v2_1722	70073591	0	0	0	0	0	0	protein of unknown function
R50_v2_1723	70073593	17.25	5.26189	15.25	3.34477	26.25	5.44862	conserved protein of unknown function
R50_v2_1724	70073594	0	0	0	0	0.25	0.433013	negative regulator of transcription of ribonucleotide reductase nrd genes and operons
R50_v2_1725	70073595	2	0.707107	3.75	2.27761	2	0.707107	DrsE domain-containing protein
R50_v2_1726	70073596	0	0	0	0	1.25	2.16506	protein of unknown function
R50_v2_1727	70073597	7.75	2.58602	6.25	2.77263	11	4.24264	conserved membrane protein of unknown function
R50_v2_1728	70073598	0	0	0	0	0	0	protein of unknown function
R50_v2_1729	70073599	0	0	0	0	0	0	4Fe-4S ferredoxin, iron-sulfur binding
R50_v2_1730	70073600	0	0	0	0	0	0	membrane protein of unknown function
R50_v2_1731	70073601	0	0	0	0	0	0	protein of unknown function
R50_v2_1732	70073602	0	0	0	0	0	0	protein of unknown function
R50_v2_1733	70073603	0	0	0	0	0	0	Conjugal transfer protein TraC
R50_v2_1734	70073604	0.5	0.5	0.75	0.829156	0	0	conserved protein of unknown function
R50_v2_1735	70073605	0	0	0	0	0	0	protein of unknown function
R50_v2_1736	70073606	0	0	0	0	0	0	protein of unknown function
R50_v2_1737	70073607	0	0	0	0	0	0	protein of unknown function
R50_v2_1738	70073608	0	0	0	0	0	0	conserved membrane protein of unknown function
R50_v2_1739	70073609	0	0	0	0	0	0	conserved protein of unknown function
R50_v2_1740	70073610	0.25	0.433013	0	0	1.75	2.04634	Uncharacterized acyl-CoA thioester hydrolase YkhA
R50_v2_1741	70073611	12.75	6.83283	12.5	4.03113	10.5	1.11803	Amino acid transporter, AAT family
R50_v2_1742	70073612	0.75	0.829156	1	1	1.25	0.433013	RNA methyltransferase, TrmA family
R50_v2_1743	70073613	12	4.12311	13.75	5.11737	15	3.16228	glutamyl-tRNA(Gln) amidotransferase (subunit B)
R50_v2_1744	70073614	8.25	2.48747	9	2.54951	9	1	glutamyl-tRNA(Gln) amidotransferase (subunit A)
R50_v2_1745	70073615	7	2.73861	6.75	3.19179	6	2.73861	glutamyl-tRNA(Gln) amidotransferase (subunit C)
R50_v2_1746	70073616	0.25	0.433013	0.25	0.433013	0.5	0.5	oligopeptide ABC transporter (ATP-binding protein)
R50_v2_1747	70073617	0	0	0	0	0.25	0.433013	dipeptide ABC transporter (ATP-binding subunit)
R50_v2_1748	70073618	3.75	1.78536	4.5	1.65831	7	2.12132	DNA ligase (NAD-dependent)
R50_v2_1749	70073619	38	5.78792	43	11.5542	37	3.24037	ATP-dependent DNA helicase
R50_v2_1750	70073620	2.25	2.27761	2	2.34521	3.75	2.16506	transcriptional repressor - histidine operons
R50_v2_1751	70073621	0.5	0.5	1	1.73205	1.25	1.08972	exported protein of unknown function
R50_v2_1752	70073622	0.25	0.433013	1.5	1.11803	2.5	1.11803	Phosphoribosylamine--glycine ligase
R50_v2_1753	70073623	1	0.707107	1.75	0.829156	1.75	0.829156	fused phosphoribosylaminoimidazole carboxy formyl formyltransferase; inosine-monophosphate cyclohydrolase
R50_v2_1754	70073624	0.5	0.5	1	0.707107	0.5	0.5	Phosphoribosylglycinamide formyltransferase
R50_v2_1755	70073625	1	0	1.25	1.29904	2.5	1.11803	phosphoribosylaminoimidazole synthetase
R50_v2_1756	70073626	1.75	0.829156	2.5	1.5	3.75	1.47902	glutamine phosphoribosylpyrophosphate amidotransferase
R50_v2_1757	70073627	0	0	0	0	0.75	0.433013	Phosphoribosylformylglycinamidine synthase subunit PurL
R50_v2_1758	70073628	0.25	0.433013	1	1	1.5	1.11803	phosphoribosylformylglycinamidine synthetase subunit I
R50_v2_1759	70073629	0	0	0.5	0.866025	1	0	Phosphoribosylformylglycinamidine synthase subunit PurS
R50_v2_1760	70073630	11.75	3.63146	15.25	7.75806	18.5	5.40833	phosphoribosylaminoimidazole succinocarboxamide synthetase
R50_v2_1761	70073631	3.25	0.829156	4.25	1.08972	5.5	1.11803	adenylosuccinate lyase
R50_v2_1762	70073632	1.75	0.829156	3.25	1.47902	2.75	0.829156	conserved protein of unknown function
R50_v2_1763	70073633	2	0.707107	3	0.707107	3.75	1.29904	GMP synthetase
R50_v2_1764	70073634	64.75	6.86932	69.25	13.3112	69	5.83095	hypoxanthine-guanine phosphoribosyltransferase
R50_v2_1765	70073635	212.5	33.6489	234	56.1382	265.5	18.554	MerR family transcriptional regulator
R50_v2_1766	70073636	1.5	1.65831	4.5	1.5	1.75	0.829156	conserved protein of unknown function
R50_v2_1767	70073637	0.75	0.433013	0.5	0.5	0	0	Glycerol-3-phosphate acyltransferase
R50_v2_1768	70073638	403.5	70.2798	1349.5	628.123	685	87.8664	chaperonin large subunit
R50_v2_1769	70073639	9.75	2.04634	34	22.4165	17.5	6.68954	chaperonin small subunit
R50_v2_1770	70073640	0	0	0	0	0	0	Molybdenum cofactor biosynthesis protein
R50_v2_1771	70073641	0.75	0.829156	0.5	0.866025	0.25	0.433013	molybdenum cofactor biosynthesis protein C
R50_v2_1772	70073642	13.25	1.63936	10.75	2.27761	16.25	2.86138	UDP-N-acetylglucosamine 1-carboxyvinyltransferase 2
R50_v2_1773	70073643	69.5	5.67891	59.75	6.13901	59.75	8.72855	inosine-monophosphate dehydrogenase
R50_v2_1774	70073644	1.75	0.829156	1.25	1.08972	2	0.707107	UDP-N-acetylmuramate--L-alanine ligase
R50_v2_1775	70073645	2.5	1.5	2.25	0.829156	2.5	2.06155	Gamma carbonic anhydrase family protein
R50_v2_1776	70073646	2.25	1.63936	1.5	0.866025	2	0	tRNA(NNU) t(6)A37 threonylcarbamoyladenosine modification; glycation binding protein
R50_v2_1777	70073647	0.25	0.433013	0.75	0.829156	0.75	0.829156	conserved membrane protein of unknown function
R50_v2_1778	70073648	35	3.39116	31	9.02774	44.5	13.1244	ribosomal protein S18 alanine N-acetyltransferase
R50_v2_1779	70073649	4	2.23607	2.5	1.11803	5.75	3.69966	putative Inactive homolog of metal-dependent proteases, molecular chaperone
R50_v2_1780	70073650	2.25	1.29904	1.75	1.47902	3.75	1.47902	ATPase YjeE, predicted to have essential role in cell wall biosynthesis
R50_v2_1781	70073651	4.5	1.11803	4.25	0.829156	5.25	1.92029	Thiamine-monophosphate kinase
R50_v2_1782	70073652	1.5	1.11803	2.25	0.829156	3.75	1.47902	Alpha/beta hydrolase
R50_v2_1783	70073653	3.5	1.11803	2.5	0.5	4	1.22474	Type-4 uracil-DNA glycosylase
R50_v2_1784	70073654	4.5	2.5	5.25	3.26917	6	3.08221	Fur family transcriptional regulator
R50_v2_1785	70073655	42.5	10.1119	38.25	8.49632	32.5	8.55862	conserved protein of unknown function
R50_v2_1786	70073656	23.75	7.79022	31	11.6833	21	4.24264	Ferredoxin
R50_v2_1787	70073657	807.5	395.863	711.75	350.574	433.25	99.0868	Rubrerythrin
R50_v2_1788	70073658	2.75	0.433013	1.75	0.829156	4.25	1.78536	Amidohydrolase
R50_v2_1789	70073659	1.25	0.433013	0.5	0.5	1.25	0.829156	Peptidase C26
R50_v2_1790	70073660	16.75	4.60299	28.25	1.29904	22.5	6.34429	endoribonuclease toxin
R50_v2_1791	70073661	91	10.8858	116.75	19.9421	155.25	17.6971	RHH_1 domain-containing protein
R50_v2_1792	70073662	0	0	0.5	0.5	0	0	Alanine racemase
R50_v2_1793	70073663	0	0	0	0	0	0	ADP-dependent (S)-NAD(P)H-hydrate dehydratase / NAD(P)H-hydrate epimerase
R50_v2_1794	70073664	0	0	0	0	0.25	0.433013	Holo-[acyl-carrier-protein] synthase
R50_v2_1795	70073665	21.5	8.07775	30.25	8.84237	48.25	20.9806	Cytochrome c family protein
R50_v2_1796	70073666	39.75	10.4253	60.25	33.8997	75.5	38.7976	Cytochrome c family protein
R50_v2_1797	70073667	11.25	2.38485	9.5	3.5	5	0.707107	conserved exported protein of unknown function
R50_v2_1798	70073668	120.75	36.4443	107	40.8473	41	8.80341	Peroxiredoxin 2
R50_v2_1799	70073669	0.25	0.433013	0.25	0.433013	0	0	Glutamate formimidoyltransferase
R50_v2_1800	70073670	51	9.77241	39	6.67083	39.75	7.3951	3-isopropylmalate dehydratase (small subunit)
R50_v2_1801	70073671	26.25	7.11952	15.25	4.81534	21	5.78792	3-isopropylmalate dehydratase (large subunit)
R50_v2_1802	70073672	2.25	0.433013	2.25	1.08972	3	1.73205	Uncharacterized HTH-type transcriptional regulator YcgK
R50_v2_1803	70073673	17	2.54951	15	4.52769	19.25	3.83243	Glycine/betaine ABC transporter substrate-binding protein
R50_v2_1804	70073674	0.25	0.433013	0	0	0	0	putative Acylphosphate phosphohydrolase
R50_v2_1805	70073675	1.5	0.866025	1.5	0.5	2	0.707107	Uncharacterized ABC transporter ATP-binding protein YlmA
R50_v2_1806	70073676	4.5	1.5	6	1.58114	9	2.34521	LysR family transcriptional regulator
R50_v2_1807	70073677	0	0	0.25	0.433013	0	0	membrane protein of unknown function
R50_v2_1808	70073678	0	0	0	0	0	0	conserved protein of unknown function
R50_v2_1809	70073679	0.25	0.433013	0.5	0.5	0.25	0.433013	membrane protein of unknown function
R50_v2_1810	70073680	0.25	0.433013	0	0	0.25	0.433013	Putative Sulfite/Sulfur reductase
R50_v2_1811	70073681	0.5	0.5	0.75	0.433013	0.75	0.433013	Sulfite dehydrogenase subunit B
R50_v2_1812	70073682	0	0	0.25	0.433013	0	0	protein of unknown function
R50_v2_1813	70073683	16.75	6.94172	10.5	5.02494	20.5	6.98212	Ferredoxin
R50_v2_1814	70073684	0	0	0.25	0.433013	0.25	0.433013	Neopullulanase
R50_v2_1815	70073685	3	0.707107	2.25	0.829156	4.5	1.11803	L-glutamine-D-fructose-6-phosphate amidotransferase
R50_v2_1816	70073686	1	0.707107	0.75	0.829156	1.5	0.5	phosphoglucosamine mutase
R50_v2_1817	70073687	5	1.87083	5	2.73861	8.75	2.94746	conserved protein of unknown function
R50_v2_1818	70073688	7	1.22474	11	3.67423	13.25	2.58602	diadenylate cyclase
R50_v2_1819	70073689	1.5	0.5	1.75	0.829156	2.5	0.5	ABC transporter
R50_v2_1820	70073690	1.75	0.829156	2.75	1.29904	3.25	0.433013	conserved membrane protein of unknown function
R50_v2_1821	70073691	1.75	0.829156	2.75	0.829156	3.75	1.47902	Formamidase
R50_v2_1822	70073692	2	1	1.75	0.829156	2	1.73205	Putative fluoride ion transporter CrcB
R50_v2_1823	70073693	13.5	3.84057	8.25	4.02337	10.5	2.29129	Putative fluoride ion transporter CrcB
R50_v2_1824	70073694	40.25	4.81534	28.5	3.84057	32.5	2.06155	conserved protein of unknown function
R50_v2_1825	70073695	107.25	78.014	52.25	17.6405	54.75	16.5737	NAD(P)H dehydrogenase (quinone)
R50_v2_1826	70073696	2.25	3.89711	3	3.31662	3.25	0.829156	protein of unknown function
R50_v2_1827	70073697	49.75	7.98044	50	5.24404	62.25	11.9661	Redox-sensing transcriptional repressor Rex
R50_v2_1828	70073698	193	52.0913	125	17.1026	169	21.3776	Octaprenyl-diphosphate synthase
R50_v2_1829	70073699	1	0.707107	1	0	1.5	0.5	NADH-quinone oxidoreductase subunit N
R50_v2_1830	70073700	1.75	1.29904	1.5	1.11803	1	0	NADH-quinone oxidoreductase subunit M
R50_v2_1831	70073701	6.5	3.84057	9	6.04152	7.75	2.77263	NADH-quinone oxidoreductase subunit L
R50_v2_1832	70073702	0	0	0	0	1	0.707107	NADH:ubiquinone oxidoreductase subunit K
R50_v2_1833	70073703	9.25	5.35607	10	7.10634	10.5	2.59808	NADH-quinone oxidoreductase subunit J
R50_v2_1834	70073704	4.75	1.29904	2.25	1.08972	4.25	1.47902	NADH-quinone oxidoreductase subunit I
R50_v2_1835	70073705	26	14.6116	19.75	11.4755	22.75	7.66078	NADH:ubiquinone oxidoreductase subunit H
R50_v2_1836	70073706	1.75	0.829156	2.5	1.65831	2.25	1.29904	putative NADH-quinone oxidoreductase subunit G
R50_v2_1837	70073707	8.25	1.92029	9.25	2.94746	8.5	1.11803	NADH:ubiquinone oxidoreductase subunit F
R50_v2_1838	70073708	6.5	3.27872	5.75	3.11247	6.5	2.87228	NADH:quinone oxidoreductase subunit E
R50_v2_1839	70073709	43.75	17.6263	40	12.2678	39.25	10.2561	NADH:quinone oxidoreductase subunit D
R50_v2_1840	70073710	4.25	2.86138	5.5	0.866025	3.5	1.5	NADH:quinone oxidoreductase subunit C
R50_v2_1841	70073711	14.75	5.21416	11.75	4.02337	15.75	6.09816	NADH:quinone oxidoreductase subunit B
R50_v2_1842	70073712	4	1.22474	6.25	2.27761	9.75	2.16506	NADH:quinone oxidoreductase subunit A
R50_v2_1843	70073713	5.75	1.92029	8.25	4.49305	5	2.44949	protein of unknown function
R50_v2_1844	70073714	0.5	0.866025	0.5	0.5	0.5	0.5	Putative sporulation transcription regulator WhiA
R50_v2_1845	70073715	4.25	1.63936	3.5	2.59808	4.5	0.5	Putative gluconeogenesis factor
R50_v2_1846	70073716	5.5	1.5	3.5	1.65831	5.5	1.11803	GTPase possibly involved in regulator sRNA degradation
R50_v2_1847	70073717	0	0	0	0	0	0	putative Sugar phosphatase YidA
R50_v2_1848	70073718	2.75	0.829156	2.75	1.29904	3.5	1.11803	UvrABC system protein C
R50_v2_1849	70073719	6.75	1.08972	6.25	2.86138	7	1.22474	excinuclease ABC (subunit A)
R50_v2_1850	70073720	25.25	5.76086	17.25	3.96074	15.5	3.04138	excinuclease ABC (subunit B)
R50_v2_1851	70073721	3.75	1.29904	5.25	3.49106	7.75	1.78536	Cell division protein FtsX
R50_v2_1852	70073722	3.75	1.47902	4.25	0.433013	8.5	4.71699	cell-division signal transducer (ATP-binding protein)
R50_v2_1853	70073723	0.5	0.5	0.25	0.433013	1	0.707107	protein of unknown function
R50_v2_1854	70073724	0.25	0.433013	0.25	0.433013	0.75	0.433013	conserved membrane protein of unknown function
R50_v2_1855	70073725	12.75	7.72577	9.5	2.95804	10.75	2.68095	1-hydroxy-2-methyl-2-(E)-butenyl 4-diphosphate reductase
R50_v2_1856	70073726	1.25	0.433013	2	1	2	0	Peptidoglycan-binding (PGRP) domain of peptidoglycan hydrolases-containing protein
R50_v2_1857	70073727	0	0	0	0	0	0	protein of unknown function
R50_v2_1862	70073732	16.25	5.93191	19.5	5.72276	16.5	1.11803	protein of unknown function
R50_v2_1863	70073733	0	0	0	0	0	0	protein of unknown function
R50_v2_1864	70073734	2	0.707107	2.5	1.80278	3.25	1.29904	Deoxyguanosinetriphosphate triphosphohydrolase-like protein
R50_v2_1865	70073735	1	1.22474	4.25	3.4187	3.5	2.29129	Lactamase_B domain-containing protein
R50_v2_1866	70073736	0.25	0.433013	0.5	0.5	0	0	putative Ycf48-like protein
R50_v2_1867	70073737	0	0	0	0	0	0	protein of unknown function
R50_v2_1868	70073738	0.25	0.433013	0.25	0.433013	0.25	0.433013	conserved exported protein of unknown function
R50_v2_1869	70073739	5.25	3.96074	12.5	4.5	6.25	1.78536	Allantoin permease
R50_v2_1870	70073740	0.25	0.433013	0.25	0.433013	0	0	conserved protein of unknown function
R50_v2_1871	70073741	0	0	0.25	0.433013	0	0	protein of unknown function
R50_v2_1872	70073742	0	0	0	0	0	0	protein of unknown function
R50_v2_1873	70073743	0	0	0.25	0.433013	0.5	0.5	protein of unknown function
R50_v2_1874	70073744	1	0.707107	0	0	0.75	0.433013	protein of unknown function
R50_v2_1875	70073745	0.25	0.433013	0	0	0.25	0.433013	protein of unknown function
R50_v2_1876	70073746	0.75	0.433013	0	0	0.25	0.433013	protein of unknown function
R50_v2_1877	70073747	0	0	0	0	0	0	protein of unknown function
R50_v2_1878	70073748	1	0.707107	1	0.707107	0.75	0.433013	PlsC domain-containing protein
R50_v2_1879	70073749	0	0	0.25	0.433013	0.25	0.433013	conserved protein of unknown function
R50_v2_1880	70073750	1.5	0.5	1.25	1.29904	2.5	1.11803	Permease of the drug/metabolite transporter (DMT) superfamily
R50_v2_1881	70073751	0	0	0	0	0.5	0.5	protein of unknown function
R50_v2_1882	70073752	1.25	1.29904	1	1.73205	2.25	0.829156	protein of unknown function
R50_v2_1883	70073753	0	0	0	0	0	0	protein of unknown function
R50_v2_1884	70073754	0	0	0	0	0	0	protein of unknown function
R50_v2_1885	70073755	0	0	0	0	0	0	membrane protein of unknown function
R50_v2_1886	70073756	0	0	0.25	0.433013	0.25	0.433013	protein of unknown function
R50_v2_1887	70073757	0.75	1.29904	0	0	2.25	2.48747	protein of unknown function
R50_v2_1888	70073758	4	1	6.25	2.27761	10.75	3.96074	protein of unknown function
R50_v2_1889	70073759	15	9.48683	32	18.2483	35.75	8.25757	protein of unknown function
R50_v2_1890	70073760	3.25	1.08972	4.5	2.06155	5	1.22474	conserved protein of unknown function
R50_v2_1891	70073761	0.75	0.433013	0.25	0.433013	0.75	0.433013	protein of unknown function
R50_v2_1892	70073762	0	0	0	0	0	0	protein of unknown function
R50_v2_1893	70073763	85	10.6536	76	20.6519	153.25	26.5271	Glutathione-independent formaldehyde dehydrogenase
R50_v2_1894	70073764	13.75	7.08431	10.25	3.03109	23	6.5192	putative aquaporin AqpM
R50_v2_1895	70073765	2.25	1.08972	1	0.707107	2.25	0.829156	HTH_30 domain-containing protein
R50_v2_1896	70073766	0.5	0.5	1	0.707107	0.75	0.433013	Intracellular protease, PfpI family
R50_v2_1897	70073767	4.5	2.06155	3.75	3.76663	11	4.52769	protein of unknown function
R50_v2_1898	70073768	0.5	0.5	0.25	0.433013	1	0	MFS domain-containing protein
R50_v2_1899	70073769	1	0.707107	0.5	0.866025	1.5	0.5	putative Protein-S-isoprenylcysteine O-methyltransferase
R50_v2_1900	70073770	0	0	0	0	0	0	protein of unknown function
R50_v2_1901	70073771	1.75	0.433013	1.75	0.829156	1.5	0.5	APC family permease
R50_v2_1902	70073772	0	0	0	0	0	0	conserved membrane protein of unknown function
R50_v2_1903	70073773	1	0.707107	0.25	0.433013	0.25	0.433013	HTH tetR-type domain-containing protein
R50_v2_1904	70073774	5.5	0.866025	6	0.707107	7	1	GntR family transcriptional regulator
R50_v2_1905	70073775	0.25	0.433013	0	0	0.25	0.433013	Diaminopropionate ammonia-lyase
R50_v2_1906	70073776	8.25	2.38485	13.75	5.93191	28.75	19.8163	protein of unknown function
R50_v2_1907	70073777	0.75	0.433013	0	0	0.25	0.433013	HTH marR-type domain-containing protein
R50_v2_1908	70073778	0.25	0.433013	0.75	0.433013	1	1	Sulfur carrier protein FdhD
R50_v2_1909	70073779	3.25	0.829156	3.75	2.48747	4.5	1.65831	NADH-ubiquinone oxidoreductase chain G2
R50_v2_1910	70073780	0.75	0.433013	0.25	0.433013	1	0	NADH dehydrogenase
R50_v2_1911	70073781	4.25	0.829156	4.5	1.80278	7.75	2.48747	fragment of putative molybdoenzyme; putative formate dehydrogenase (part 2)
R50_v2_1912	70073782	17	3.08221	11.75	3.69966	16	5.09902	fragment of putative molybdoenzyme; putative formate dehydrogenase (part 1)
R50_v2_1913	70073783	4.5	4.03113	0.5	0.5	2.25	0.433013	conserved protein of unknown function
R50_v2_1914	70073784	8.75	5.58458	13.25	7.3951	14.75	11.099	protein of unknown function
R50_v2_1915	70073785	0	0	0	0	0.25	0.433013	protein of unknown function
R50_v2_1916	70073786	12.25	4.71036	12	5.33854	20.5	1.5	conserved protein of unknown function
R50_v2_1917	70073787	15	4.84768	9.75	1.78536	12.25	1.47902	Very-short-patch mismatch repair endonuclease (G-T specific)
R50_v2_1918	70073788	4.5	1.11803	2.25	0.433013	5.25	2.27761	Cytosine-specific methyltransferase
R50_v2_1919	70073789	0	0	0	0	0	0	conserved protein of unknown function
R50_v2_1920	70073790	2.5	1.65831	3.75	0.829156	1.5	1.5	protein of unknown function
R50_v2_1921	70073791	0.25	0.433013	0	0	0	0	Flagellar motor rotation protein MotB
R50_v2_1922	70073792	2.5	0.5	1.25	0.829156	0.5	0.5	putative FtsK domain-containing protein
R50_v2_1923	70073793	7.5	1.11803	9.5	2.29129	6.25	1.29904	protein of unknown function
R50_v2_1924	70073794	4.5	0.866025	2.5	1.5	1.75	0.433013	DUF87 domain-containing protein
R50_v2_1925	70073795	1.5	0.866025	1.25	1.29904	0.25	0.433013	conserved protein of unknown function
R50_v2_1926	70073796	5	1.41421	2.5	2.06155	1	0	membrane protein of unknown function
R50_v2_1927	70073797	2.25	2.86138	2.25	2.86138	1.5	1.11803	protein of unknown function
R50_v2_1928	70073798	0.5	0.5	0	0	0.5	0.5	protein of unknown function
R50_v2_1929	70073799	30	6.59545	20.5	7.63217	21.5	4.03113	protein of unknown function
R50_v2_1930	70073800	0	0	0	0	0	0	conserved membrane protein of unknown function
R50_v2_1931	70073801	0	0	0	0	0	0	Flagellar hook-associated protein flgK
R50_v2_1932	70073802	0.5	0.5	0.5	0.5	0.25	0.433013	Flagellar hook-associated protein flgK
R50_v2_1933	70073803	0.25	0.433013	0	0	0	0	conserved protein of unknown function
R50_v2_1934	70073804	0.25	0.433013	0	0	0	0	protein of unknown function
R50_v2_1935	70073805	1.5	0.5	1.25	1.08972	0.5	0.5	exported protein of unknown function
R50_v2_1936	70073806	14.5	6.34429	7	3.937	7.25	2.48747	protein of unknown function
R50_v2_1937	70073807	2.75	2.58602	0	0	1.25	0.433013	protein of unknown function
R50_v2_1938	70073808	0	0	0	0	0.5	0.866025	protein of unknown function
R50_v2_1939	70073809	0	0	0	0	0	0	conserved protein of unknown function
R50_v2_1940	70073810	207.75	57.7597	157.25	84.8362	137.25	62.3273	protein of unknown function
R50_v2_1941	70073811	9.75	3.49106	6	2.44949	12.75	4.20565	protein of unknown function
R50_v2_1942	70073812	29	4.41588	19.5	6.57647	22.75	5.44862	exported protein of unknown function
R50_v2_1943	70073813	6.25	1.08972	3.25	1.29904	4.75	1.08972	protein of unknown function
R50_v2_1944	70073814	1	1	0.75	1.29904	0.75	0.433013	protein of unknown function
R50_v2_1945	70073815	5.75	2.77263	6	3.16228	5	1.22474	protein of unknown function
R50_v2_1946	70073816	0	0	0	0	0	0	conserved protein of unknown function
R50_v2_1947	70073817	209.5	64.3137	160.5	72.531	133.75	69.1389	protein of unknown function
R50_v2_1948	70073818	10	2.44949	6.5	6.68954	10.75	3.26917	protein of unknown function
R50_v2_1949	70073819	0	0	0	0	0	0	protein of unknown function
R50_v2_1950	70073820	21	10.6066	22.75	8.28779	13.5	6.34429	exported protein of unknown function
R50_v2_1951	70073821	4.5	3.20156	1.5	2.59808	0.5	0.5	protein of unknown function
R50_v2_1952	70073822	0	0	0	0	0.25	0.433013	putative T2SSF domain-containing protein
R50_v2_1953	70073823	0.25	0.433013	0	0	0	0	conserved membrane protein of unknown function
R50_v2_1954	70073824	0.25	0.433013	0	0	0	0	T2SP_E domain-containing protein
R50_v2_1955	70073825	0.25	0.433013	0	0	0	0	putative CbiA domain-containing protein
R50_v2_1956	70073826	1.75	1.08972	0.5	0.5	0.5	0.5	Inner membrane protein
R50_v2_1957	70073827	60.75	8.75714	40.75	31.4752	15	2.73861	protein of unknown function
R50_v2_1958	70073828	5	1.58114	3.25	0.829156	4	1.22474	putative Diguanylate cyclase
R50_v2_1959	70073829	0	0	0	0	0	0	membrane protein of unknown function
R50_v2_1960	70073830	0.5	0.5	0	0	0	0	conserved protein of unknown function
R50_v2_1961	70073831	11.25	2.58602	9	2.12132	8.25	1.47902	protein of unknown function
R50_v2_1962	70073832	7.75	1.47902	5.25	1.29904	6.5	1.11803	protein of unknown function
R50_v2_1963	70073833	24.25	11.4973	21.75	16.9908	9.5	4.97494	protein of unknown function
R50_v2_1964	70073834	0.25	0.433013	0	0	0	0	conserved membrane protein of unknown function
R50_v2_1965	70073835	0.25	0.433013	0	0	0	0	conserved membrane protein of unknown function
R50_v2_1966	70073836	0.5	0.5	0	0	0	0	Type II/IV secretion system ATP hydrolase TadA/VirB11/CpaF, TadA subfamily
R50_v2_1967	70073837	0	0	0	0	0	0	putative CbiA domain-containing protein
R50_v2_1968	70073838	18.75	1.78536	14.75	1.47902	14	0	protein of unknown function
R50_v2_1969	70073839	2.75	0.433013	3.25	1.08972	4	0.707107	exported protein of unknown function
R50_v2_1970	70073840	0	0	0	0	0	0	exported protein of unknown function
R50_v2_1971	70073841	6.75	3.76663	6.75	4.43706	7	2.34521	protein of unknown function
R50_v2_1972	70073842	0.5	0.5	0.75	0.433013	0	0	conserved membrane protein of unknown function
R50_v2_1973	70073843	2.75	2.77263	0.75	1.29904	0.25	0.433013	protein of unknown function
R50_v2_1974	70073844	0	0	0	0	0	0	protein of unknown function
R50_v2_1975	70073845	0	0	0	0	0	0	protein of unknown function
R50_v2_1976	70073846	1.25	0.829156	0	0	1	0.707107	protein of unknown function
R50_v2_1977	70073847	0	0	0.75	1.29904	0	0	conserved protein of unknown function
R50_v2_1978	70073848	0	0	0	0	0	0	protein of unknown function
R50_v2_1979	70073849	1.5	2.59808	2.5	2.17945	0.5	0.866025	protein of unknown function
R50_v2_1980	70073850	0.75	0.829156	0	0	0.5	0.5	protein of unknown function
R50_v2_1981	70073851	0.5	0.5	0.5	0.5	0.25	0.433013	conserved protein of unknown function
R50_v2_1982	70073852	15.75	3.96074	9.25	1.08972	3.5	1.11803	protein of unknown function
R50_v2_1983	70073853	0.75	1.29904	0	0	0	0	protein of unknown function
R50_v2_1984	70073854	0	0	0	0	0.5	0.866025	protein of unknown function
R50_v2_1985	70073855	10	5.19615	9.25	4.86698	4.25	3.03109	protein of unknown function
R50_v2_1986	70073856	0.75	1.29904	1	1.73205	0	0	protein of unknown function
R50_v2_1987	70073857	0	0	0	0	0	0	protein of unknown function
R50_v2_1988	70073858	13.5	6.5	19.5	10.5475	13.75	2.27761	protein of unknown function
R50_v2_1989	70073859	43	8.83176	35.75	6.83283	31.5	3.3541	transposase
R50_v2_1990	70073860	85.5	30.6798	68.25	21.2765	60	11.9373	transposase
R50_v2_1991	70073861	7.75	2.38485	7.25	4.71036	3.5	1.65831	protein of unknown function
R50_v2_1992	70073862	3	1.22474	1.5	0.5	3.25	1.08972	protein of unknown function
R50_v2_1993	70073863	3	1.22474	2.25	0.829156	2.75	1.08972	ALP_N domain-containing protein
R50_v2_1994	70073864	3.75	1.08972	2.5	2.06155	1.5	0.5	EAL domain-containing protein
R50_v2_1995	70073865	0	0	0	0	0.25	0.433013	protein of unknown function
R50_v2_1996	70073866	3.5	1.11803	2.25	1.78536	0.75	0.433013	Exodeoxyribonuclease 7 large subunit
R50_v2_1997	70073867	2	1.41421	0.5	0.866025	0.25	0.433013	protein of unknown function
R50_v2_1998	70073868	0.25	0.433013	0.5	0.5	0.25	0.433013	protein of unknown function
R50_v2_1999	70073869	2.5	1.5	2	1.87083	0.75	0.433013	protein of unknown function
R50_v2_2000	70073870	2	0.707107	1.25	1.08972	0.5	0.5	exported protein of unknown function
R50_v2_2001	70073871	0.75	0.433013	1	1.22474	0	0	protein of unknown function
R50_v2_2002	70073872	0.5	0.5	1.25	1.63936	0.25	0.433013	protein of unknown function
R50_v2_2003	70073873	0.5	0.866025	0.5	0.866025	0	0	protein of unknown function
[truncated: 777 more rows]
